# Supplementary material for: VIVA1: a more invasive subclone of MDA-MB-134VI invasive lobular carcinoma cells with increased metastatic potential in xenograft models
Source: Br J Cancer. 2022 Mar 22;127(1):56–68. doi: 10.1038/s41416-022-01778-7 (PMC9276762; doi:10.1038/s41416-022-01778-7)
Supplement: Supplementary file 2 — Supplemental File S1 [file 41416_2022_1778_MOESM2_ESM.xlsx]

## Sheet: Sheet1
target_id	ext_gene.x	pval	qval	b	se_b	mean_obs	var_obs	tech_var	sigma_sq	smooth_sigma_sq	final_sigma_sq
ENSG00000205236	AC105052.1	5.29e-05	0.0011862	5.207	1.2881	1.91037	9.1407	1.54715	-1.3925	0.112045	0.112045
ENSG00000125398	SOX9	8.75e-06	0.00025495	4.55594	1.02472	2.4062	7.01582	0.974901	-0.829482	0.075141	0.075141
ENSG00000285502	AL136295.20	6.37e-06	0.000193815	4.16199	0.922065	1.38785	5.83879	0.68451	-0.587396	0.165693	0.165693
ENSG00000254692	AL136295.1	6.37e-06	0.000193815	4.16199	0.922065	1.38785	5.83879	0.68451	-0.587396	0.165693	0.165693
ENSG00000269378	ITGB1P1	0.0310802	0.180832	3.59134	1.66571	1.10252	4.5343	2.57163	-2.21903	0.202941	0.202941
ENSG00000206478	IER3	0.0683598	0.300144	3.37988	1.8544	2.8017	6.10038	0.980069	2.45872	0.0533083	2.45872
ENSG00000236251	HSPA1L	0.0102061	0.0822869	3.27246	1.27394	0.943081	3.57031	1.3963	-1.39532	0.22662	0.22662
ENSG00000206383	HSPA1L	0.0102061	0.0822869	3.27246	1.27394	0.943081	3.57031	1.3963	-1.39532	0.22662	0.22662
ENSG00000235360	C6orf47	0.083704	0.338604	3.26644	1.88857	1.65219	5.28326	3.43028	-0.840226	0.136408	0.136408
ENSG00000187848	P2RX2	0.00191403	0.0231532	3.24169	1.04461	2.0752	4.23033	0.251235	0.839973	0.0984382	0.839973
ENSG00000231247	PPP1R18	0.013525	0.101517	3.20995	1.29977	0.911829	3.47453	1.45787	-1.39798	0.231522	0.231522
ENSG00000169071	ROR2	2.45e-12	3.07e-10	3.20599	0.457606	1.32696	3.45514	0.0362807	0.00725881	0.173123	0.173123
ENSG00000184675	AMER1	0.0283304	0.169819	3.20529	1.46181	0.909499	3.78416	1.90501	-1.36573	0.231891	0.231891
ENSG00000206203	TSSK2	0.0297572	0.175378	3.05539	1.40587	1.48318	3.39242	1.82188	-1.40095	0.154589	0.154589
ENSG00000167165	UGT1A6	6.74e-08	3.65e-06	2.98118	0.552289	0.797442	3.09564	0.0547979	0.144951	0.250225	0.250225
ENSG00000228964	HLA-B	0.0439734	0.228747	2.90738	1.44334	1.80999	3.56514	1.96217	-0.840891	0.121055	0.121055
ENSG00000276592	PHBP6	0.00888831	0.0741522	2.87356	1.09832	0.743633	2.76877	0.946859	-0.922383	0.259452	0.259452
ENSG00000243509	TNFRSF6B	0.0589497	0.274147	2.84281	1.50527	0.728257	2.6943	2.0037	-2.00302	0.262141	0.262141
ENSG00000167748	KLK1	5.87e-05	0.00129761	2.8071	0.698638	2.45071	2.95201	0.210826	0.277269	0.0723813	0.277269
ENSG00000258790	AL121594.1	0.160608	0.492279	2.74234	1.95458	2.63192	5.05374	0.916733	2.90366	0.0619695	2.90366
ENSG00000227827	PKD1P2	0.0442579	0.229605	2.70835	1.34634	2.00414	3.65347	0.775231	1.0374	0.104129	1.0374
ENSG00000272617	AC026464.6	0.0373496	0.20464	2.62636	1.26151	1.63866	2.99172	1.4536	-0.414896	0.137796	0.137796
ENSG00000250264	AL669918.1	0.0650553	0.291107	2.61859	1.41939	1.95373	3.62878	1.78512	0.229542	0.108326	0.229542
ENSG00000196826	AC008758.1	0.304699	0.674482	2.61514	2.54786	3.15786	6.60739	0.641883	5.84971	0.0383061	5.84971
ENSG00000274487	NPEPPSP1	0.326451	0.695758	2.54905	2.59766	3.17878	6.66444	2.18244	4.56539	0.0375515	4.56539
ENSG00000226788	RING1	0.0142884	0.105732	2.50417	1.02214	4.87415	2.49414	1.03718	-0.431406	0.00758579	0.00758579
ENSG00000278308	NPIPA3	0.0235909	0.150422	2.46166	1.08744	1.46581	2.80827	0.837684	0.344834	0.156564	0.344834
ENSG00000263310	SALL3	0.0666857	0.29656	2.44834	1.33513	1.77419	3.18651	0.9405	0.842075	0.124408	0.842075
ENSG00000152661	GJA1	1.69e-06	6.3e-05	2.43389	0.508371	3.2118	2.1469	0.125963	0.132478	0.0363872	0.132478
ENSG00000130283	GDF1	0.271079	0.63988	2.42547	2.2038	2.75193	5.1988	3.40032	1.45643	0.0557435	1.45643
ENSG00000214336	FOXI3	3.95e-06	0.000129919	2.42369	0.525311	2.51736	2.06266	0.20755	-0.0507001	0.0684009	0.0684009
ENSG00000283589	GOLGA8N	0.04552	0.233767	2.41261	1.20641	1.71322	2.91052	1.01398	0.441459	0.130293	0.441459
ENSG00000254852	NPIPA2	0.0377172	0.205737	2.39535	1.15276	1.49897	2.62177	1.17606	-0.112234	0.15281	0.15281
ENSG00000259132	AL132780.3	0.328786	0.698104	2.38643	2.44371	2.91767	5.87949	1.78741	4.18429	0.0479638	4.18429
ENSG00000278516	LENG1	0.401031	0.759696	2.36913	2.82113	3.32381	7.1768	1.76942	6.18938	0.0326787	6.18938
ENSG00000278622	TSEN34	0.161747	0.494074	2.35554	1.68347	2.14738	3.73889	1.37495	1.45911	0.0929186	1.45911
ENSG00000267534	S1PR2	0.375918	0.73901	2.29011	2.5864	3.02916	6.20786	2.20055	4.48893	0.0432499	4.48893
ENSG00000091972	CD200	0.19788	0.550459	2.25686	1.75274	2.14761	3.74587	0.462352	2.60975	0.0929017	2.60975
ENSG00000204422	AL662899.1	0.116728	0.412715	2.24583	1.43169	1.85357	3.04775	1.32784	0.7219	0.117073	0.7219
ENSG00000255730	AC011462.1	0.250141	0.614719	2.22757	1.93701	2.34546	4.15536	1.86367	1.88833	0.0790431	1.88833
ENSG00000284298	HM190170.1	0.16828	0.504489	2.20023	1.59697	2.00084	3.31389	0.259843	2.29048	0.1044	2.29048
ENSG00000158786	PLA2G2F	0.00106892	0.0146762	2.19677	0.671441	0.942144	1.81124	0.224067	0.0798918	0.226766	0.226766
ENSG00000235925	LY6G6C	0.00607875	0.0560711	2.16359	0.788623	2.50776	1.59497	0.552963	-0.501064	0.0689632	0.0689632
ENSG00000186281	GPAT2	0.00826063	0.0700998	2.15536	0.816044	1.17644	1.99248	0.146674	0.519254	0.192684	0.519254
ENSG00000258900	HNRNPCP1	0.00109661	0.0149732	2.09365	0.641342	0.897519	1.66292	0.177524	0.125158	0.233796	0.233796
ENSG00000162975	KCNF1	0.000276943	0.00483072	2.0841	0.573189	2.35517	1.45275	0.250137	-0.242736	0.0784091	0.0784091
ENSG00000075035	WSCD2	0.000945274	0.0132308	2.08077	0.629331	0.347239	1.5268	0.0593766	0.0660169	0.33668	0.33668
ENSG00000137877	SPTBN5	1.68e-11	1.9e-09	2.07801	0.308699	3.41695	1.50076	0.0654283	0.0266535	0.0298665	0.0298665
ENSG00000255408	PCDHA3	0.148425	0.47234	2.06367	1.42803	1.76456	2.77909	0.102643	1.93663	0.125322	1.93663
ENSG00000102409	BEX4	1.21e-12	1.62e-10	2.0554	0.289308	3.49045	1.41886	0.0558858	-0.0399146	0.0278131	0.0278131
ENSG00000204389	HSPA1A	0.3602	0.72569	2.00422	2.19044	2.49884	4.53767	2.5792	2.21885	0.0694886	2.21885
ENSG00000275976	AC211476.3	0.3416	0.708515	1.99335	2.09603	2.37712	4.25338	1.08951	3.30386	0.0769894	3.30386
ENSG00000197763	TXNRD3	0.000442328	0.0071259	1.99292	0.567225	2.5047	1.33211	0.252602	-0.2403	0.069143	0.069143
ENSG00000172348	RCAN2	0.00615421	0.0565816	1.97284	0.720159	1.64421	1.32998	0.381404	-0.332486	0.137225	0.137225
ENSG00000237599	TAP2	0.288248	0.659257	1.96393	1.84932	2.13108	3.56567	1.33092	2.08908	0.0941428	2.08908
ENSG00000212643	ZRSR2P1	0.223913	0.584163	1.9611	1.6125	1.89792	3.0154	0.887492	1.71265	0.113132	1.71265
ENSG00000255073	ZFP91-CNTF	0.376727	0.739131	1.95807	2.21515	2.49607	4.54927	1.04676	3.86013	0.0696524	3.86013
ENSG00000249768	HSPE1P10	0.140298	0.457852	1.95553	1.32606	1.56133	2.44699	0.684973	1.07348	0.145949	1.07348
ENSG00000281380	AC244635.2	0.34755	0.713184	1.9322	2.05695	2.29948	4.06516	1.62383	2.60721	0.0821044	2.60721
ENSG00000179978	NAIPP2	0.34755	0.713184	1.9322	2.05695	2.29948	4.06516	1.62383	2.60721	0.0821044	2.60721
ENSG00000144668	ITGA9	6.65e-06	0.000201446	1.92445	0.427233	2.26364	1.24127	0.0979715	-0.0878256	0.0845562	0.0845562
ENSG00000206449	MICB	0.212096	0.569438	1.91966	1.53841	3.28024	2.80617	0.630825	1.73587	0.0340779	1.73587
ENSG00000115226	FNDC4	0.0522665	0.254716	1.89279	0.975195	1.22694	1.82822	0.247913	0.703092	0.185927	0.703092
ENSG00000075340	ADD2	0.000526397	0.00826457	1.88866	0.544761	1.21746	1.38685	0.0895102	0.207254	0.18718	0.207254
ENSG00000143847	PPFIA4	7.05e-09	4.82e-07	1.87838	0.324434	4.40855	1.24489	0.0936062	0.00958347	0.0116512	0.0116512
ENSG00000171135	JAGN1	0.202467	0.556446	1.87627	1.4721	1.70016	2.61818	1.04563	1.12144	0.131582	1.12144
ENSG00000095464	PDE6C	0.00925884	0.0767399	1.87184	0.719289	2.13661	1.48801	0.42365	0.0564751	0.0937259	0.0937259
ENSG00000243232	PCDHAC2	0.025641	0.159665	1.86048	0.833694	2.60481	1.21996	0.631598	-0.532345	0.0634464	0.0634464
ENSG00000196420	S100A5	0.00444246	0.0444657	1.85382	0.651628	0.870726	1.42842	0.186516	0.237794	0.238103	0.238103
ENSG00000110665	C11orf21	0.000767151	0.011125	1.83475	0.545344	2.26641	1.20349	0.213035	-0.0909399	0.0843647	0.0843647
ENSG00000264230	ANXA8L1	0.265007	0.632737	1.81622	1.62943	1.54952	2.86957	0.927478	1.72756	0.147229	1.72756
ENSG00000256533	AP002373.2	0.0096761	0.0792443	1.8148	0.701455	0.817887	1.35245	0.245247	0.136669	0.246792	0.246792
ENSG00000213014	VN2R17P	0.035081	0.195932	1.81117	0.859425	1.00926	1.58586	0.174697	0.563915	0.216527	0.563915
ENSG00000254899	BX248516.1	0.139409	0.456352	1.80027	1.21805	2.1209	2.06942	1.27259	0.211053	0.0949136	0.211053
ENSG00000115825	PRKD3	1.12e-08	7.36e-07	1.80026	0.315234	2.45518	1.08075	0.0272634	-0.0266078	0.0721088	0.0721088
ENSG00000161905	ALOX15	7.25e-05	0.0015484	1.79654	0.452752	2.56796	1.08003	0.139486	-0.133207	0.0654977	0.0654977
ENSG00000240389	EGFL8	0.238583	0.602505	1.77368	1.50498	2.80418	2.55862	0.397908	1.86707	0.0531893	1.86707
ENSG00000239974	EGFL8	0.238583	0.602505	1.77368	1.50498	2.80418	2.55862	0.397908	1.86707	0.0531893	1.86707
ENSG00000100427	MLC1	0.000639159	0.00962088	1.76639	0.517331	2.60006	1.21847	0.114194	0.153438	0.0637078	0.153438
ENSG00000109625	CPZ	0.00117508	0.0158378	1.74031	0.536327	1.54334	1.02966	0.139745	-0.109595	0.147902	0.147902
ENSG00000152292	SH2D6	0.0579792	0.271386	1.71863	0.906521	2.16897	1.38479	0.730464	-0.130131	0.0913175	0.0913175
ENSG00000277865	GOLGA6L22	0.269165	0.637282	1.71635	1.55328	1.69543	2.59041	1.30335	1.10933	0.132051	1.10933
ENSG00000010295	IFFO1	0.12255	0.424237	1.71134	1.10827	1.26976	1.79507	0.554898	0.673361	0.180354	0.673361
ENSG00000102854	MSLN	0.000599068	0.00914796	1.69941	0.49516	2.37104	0.974949	0.167802	-0.149368	0.0773809	0.0773809
ENSG00000169894	MUC3A	0.113572	0.405955	1.68802	1.06679	3.0123	0.965582	1.0941	-1.07043	0.0439364	0.0439364
ENSG00000248477	NAIPP3	0.307005	0.676576	1.6818	1.64636	1.76325	2.74982	1.23015	1.48035	0.125447	1.48035
ENSG00000285505	AC010616.1	0.383109	0.745349	1.67522	1.92072	3.5366	1.03761	3.66258	-3.50935	0.0265955	0.0265955
ENSG00000237426	ZIK1P1	0.138245	0.45453	1.67294	1.12856	1.26964	1.78201	0.158644	1.11501	0.180369	1.11501
ENSG00000234409	CCDC188	0.143063	0.462759	1.6665	1.13795	1.2372	1.78902	0.174765	1.12016	0.184579	1.12016
ENSG00000166681	BEX3	1.69e-67	1.46e-63	1.64731	0.0948971	6.09114	0.910543	0.00328112	0.00572434	0.00275229	0.00572434
ENSG00000275017	AL353748.2	0.0288044	0.171817	1.6341	0.747477	1.27027	0.997331	0.378434	-0.217576	0.180288	0.180288
ENSG00000186838	SELENOV	0.0166496	0.117955	1.61113	0.672886	1.99206	0.938328	0.347653	-0.238029	0.105123	0.105123
ENSG00000140481	CCDC33	0.0113638	0.0895326	1.59858	0.631524	2.36469	0.858359	0.321032	-0.311225	0.0777909	0.0777909
ENSG00000134240	HMGCS2	2.91e-28	2.29e-25	1.59209	0.144413	4.86968	0.85882	0.0105612	0.010294	0.00761672	0.010294
ENSG00000272410	AC022384.1	0.258863	0.624919	1.58849	1.40688	3.3855	0.930022	1.94853	-1.81515	0.0307892	0.0307892
ENSG00000249459	ZNF286B	0.437114	0.785683	1.58532	2.04011	2.13092	3.61246	3.78985	0.372213	0.0941546	0.372213
ENSG00000282995	FRG1EP	0.110084	0.398814	1.58269	0.990536	1.05953	1.48908	0.756187	0.224976	0.209112	0.224976
ENSG00000250470	AC253536.5	0.330353	0.699524	1.57474	1.61777	1.70909	2.57139	0.822572	1.7946	0.130699	1.7946
ENSG00000074370	ATP2A3	0.00750756	0.0654771	1.56654	0.585962	1.75032	0.894197	0.216666	-0.102393	0.126685	0.126685
ENSG00000118156	ZNF541	0.0181969	0.12527	1.56465	0.66254	1.76435	0.821364	0.313617	-0.30563	0.125342	0.125342
ENSG00000143001	TMEM61	0.000191143	0.00356429	1.55931	0.417995	2.81461	0.91673	0.122029	0.0373466	0.052691	0.052691
ENSG00000197258	EIF4BP6	0.224185	0.58462	1.55856	1.28226	1.36808	1.90583	0.442407	1.20179	0.168076	1.20179
ENSG00000228810	PABPC1P11	0.113824	0.406461	1.53933	0.973496	1.04469	1.42164	0.155747	0.791947	0.21128	0.791947
ENSG00000188039	NWD1	1.17e-08	7.63e-07	1.53927	0.269888	3.31703	0.79084	0.0399469	-0.0383667	0.0328927	0.0328927
ENSG00000133134	BEX2	3.32e-14	5.69e-12	1.53582	0.202473	4.0235	0.791804	0.0243005	-0.0159675	0.016695	0.016695
ENSG00000230778	ANKRD63	0.189292	0.537027	1.53566	1.16987	1.24449	1.69848	0.10602	1.26257	0.183625	1.26257
ENSG00000232334	AL683842.1	0.116194	0.411915	1.52402	0.970129	1.03335	1.40165	0.150745	0.790405	0.212947	0.790405
ENSG00000143147	GPR161	3.06e-05	0.000731415	1.52155	0.364965	3.79561	0.857814	0.112492	0.0166794	0.0207078	0.0207078
ENSG00000151468	CCDC3	2.88e-13	4.18e-11	1.51706	0.207823	4.10778	0.768799	0.0277627	-0.0252967	0.0154277	0.0154277
ENSG00000257529	RPL36A-HNRNPH2	0.506368	0.828503	1.51061	2.27329	2.33203	4.20588	0.935911	4.23194	0.0799277	4.23194
ENSG00000243492	HLA-L	0.261882	0.628213	1.49911	1.33616	1.38015	1.93932	1.22113	0.564185	0.166617	0.564185
ENSG00000253861	SLC2A3P1	0.399684	0.75928	1.49863	1.77946	2.62848	2.61534	3.10431	-0.304255	0.0621559	0.0621559
ENSG00000179774	ATOH7	0.0425999	0.223756	1.48763	0.733687	1.19704	0.744762	0.348393	-0.337776	0.189904	0.189904
ENSG00000141540	TTYH2	0.00503478	0.0488116	1.48303	0.528748	1.58658	0.80799	0.136329	-0.0240356	0.143245	0.143245
ENSG00000236236	TNXB	0.395717	0.755191	1.47605	1.73797	1.67115	2.73993	0.55515	2.46538	0.134484	2.46538
ENSG00000173267	SNCG	2.89e-52	1.25e-48	1.46476	0.0962817	5.4709	0.718099	0.0047665	-0.000382261	0.00450366	0.00450366
ENSG00000259155	STK16P1	0.166439	0.50168	1.46468	1.05849	1.08097	1.46203	0.258717	0.861694	0.206016	0.861694
ENSG00000186326	RGS9BP	0.0578994	0.271159	1.46104	0.770403	1.44339	0.756964	0.434375	-0.366246	0.159146	0.159146
ENSG00000281630	MUC20	0.155119	0.483065	1.45876	1.02608	1.02707	1.41123	0.523698	0.529147	0.213875	0.529147
ENSG00000106025	TSPAN12	4.64e-06	0.000150106	1.45431	0.317494	2.76534	0.715445	0.0457238	-0.0300582	0.0550789	0.0550789
ENSG00000180113	TDRD6	0.0576601	0.270405	1.45362	0.765759	3.06825	1.09526	0.504324	0.0820619	0.0416928	0.0820619
ENSG00000153157	SYCP2L	0.00420695	0.0427372	1.45159	0.507155	1.71234	0.730099	0.126828	-0.0852308	0.130378	0.130378
ENSG00000255835	AL117348.2	0.355375	0.72103	1.44811	1.56686	1.5456	2.33571	1.24125	1.21379	0.147656	1.21379
ENSG00000167105	TMEM92	0.00441932	0.0443112	1.44717	0.50839	1.6038	0.702248	0.117036	-0.110811	0.141425	0.141425
ENSG00000277957	SENP3-EIF4A1	0.435364	0.784634	1.44516	1.85266	1.73505	2.9844	0.791065	2.64129	0.12816	2.64129
ENSG00000249646	OR7E94P	0.31707	0.685691	1.44507	1.44435	1.396	2.08684	0.5231	1.56305	0.164719	1.56305
ENSG00000141543	EIF4A3	0.00164727	0.0207845	1.44482	0.459051	3.37603	0.794066	0.179655	-0.0323071	0.0310725	0.0310725
ENSG00000235754	APOM	0.142749	0.462237	1.44281	0.98443	1.26651	1.33997	0.23239	0.736712	0.180771	0.736712
ENSG00000215186	GOLGA6B	0.291165	0.663282	1.43508	1.35953	1.20355	1.91869	0.699824	1.14849	0.189031	1.14849
ENSG00000253882	AC099548.2	0.0562237	0.266696	1.43087	0.74942	2.53978	0.749341	0.494529	-0.394207	0.0671023	0.0671023
ENSG00000067842	ATP2B3	0.00492238	0.04791	1.41899	0.504608	2.51554	0.794458	0.186122	-0.00120769	0.0685074	0.0685074
ENSG00000104833	TUBB4A	0.0539073	0.259597	1.39255	0.722434	1.84997	0.99434	0.126073	0.395838	0.117398	0.395838
ENSG00000232456	AL355994.2	0.0821769	0.335739	1.39061	0.800033	1.53166	0.662687	0.490871	-0.463741	0.149182	0.149182
ENSG00000282339	AC010507.2	0.188091	0.535388	1.38524	1.05242	2.29526	0.65714	1.02519	-0.99893	0.0823898	0.0823898
ENSG00000281013	NDUFA6	0.131673	0.442096	1.38414	0.918146	2.68247	0.706301	0.783707	-0.682179	0.059286	0.059286
ENSG00000285160	THSD1P1	0.283565	0.654141	1.37973	1.28665	1.52033	1.73819	0.503659	1.1518	0.150431	1.1518
ENSG00000126010	GRPR	0.000179584	0.00338157	1.37375	0.366712	2.69475	0.631048	0.0758299	-0.0728517	0.0586475	0.0586475
ENSG00000235945	AC002543.1	0.155853	0.484223	1.37053	0.965733	0.956604	1.24788	0.156052	0.776589	0.224527	0.776589
ENSG00000135046	ANXA1	0.0338266	0.191276	1.36666	0.644002	2.14597	0.630335	0.321714	-0.310088	0.0930239	0.0930239
ENSG00000256189	AP003717.2	0.33392	0.702292	1.36069	1.40822	1.3945	1.93922	0.0809767	1.90211	0.164897	1.90211
ENSG00000130294	KIF1A	3.42e-10	3.06e-08	1.356	0.215977	3.6469	0.620349	0.0227475	-0.0115889	0.0238984	0.0238984
ENSG00000233614	DDX11L10	0.253058	0.619068	1.35573	1.18617	1.04209	1.55066	0.745095	0.661893	0.211661	0.661893
ENSG00000260908	AC009093.3	0.100739	0.377002	1.34846	0.821587	1.03457	1.05612	0.292222	0.382784	0.212767	0.382784
ENSG00000235222	MSH5	0.0159251	0.113894	1.34639	0.558523	3.04961	0.647053	0.269519	-0.205324	0.042429	0.042429
ENSG00000092929	UNC13D	0.00107323	0.0147237	1.34242	0.410451	2.59585	0.71301	0.0736869	0.0947835	0.0639403	0.0947835
ENSG00000221858	OR2A12	0.198179	0.550847	1.33626	1.03847	0.956269	1.31414	0.648389	0.430032	0.224578	0.430032
ENSG00000188674	C2orf80	0.14828	0.47234	1.3351	0.923541	0.896061	1.16279	0.230444	0.622484	0.234028	0.622484
ENSG00000042493	CAPG	2.81e-37	4.41e-34	1.33426	0.104581	5.71519	0.596514	0.00725528	-0.00261334	0.003682	0.003682
ENSG00000188451	SRP72P2	0.226026	0.586914	1.33412	1.10198	1.06803	1.40287	0.163271	1.05109	0.20788	1.05109
ENSG00000125551	PLGLB2	0.384603	0.746323	1.32948	1.52911	1.50049	2.14795	1.03403	1.30415	0.15264	1.30415
ENSG00000143631	FLG	0.122792	0.424593	1.32745	0.860213	2.03706	1.08068	0.232059	0.507908	0.10146	0.507908
ENSG00000058063	ATP11B	5.11e-05	0.00115441	1.32642	0.327463	3.2395	0.588095	0.0717957	-0.0693435	0.035436	0.035436
ENSG00000240024	LINC00888	0.0340484	0.191839	1.32587	0.625556	1.43963	0.817872	0.231738	0.116111	0.159583	0.159583
ENSG00000232149	FERP1	0.429757	0.780628	1.32167	1.67384	1.62368	2.45009	1.11495	1.68677	0.139346	1.68677
ENSG00000276966	H4C5	0.0500958	0.248087	1.31739	0.672429	1.55006	0.879942	0.249788	0.202373	0.147171	0.202373
ENSG00000276879	IFI27L2	0.000897533	0.0126745	1.31083	0.394731	2.27748	0.594286	0.0722098	-0.039919	0.0836027	0.0836027
ENSG00000119632	IFI27L2	0.000897533	0.0126745	1.31083	0.394731	2.27748	0.594286	0.0722098	-0.039919	0.0836027	0.0836027
ENSG00000088826	SMOX	0.0797665	0.329315	1.31029	0.747864	2.46728	0.945154	0.365965	0.193336	0.0713748	0.193336
ENSG00000229447	AC114495.2	0.0428547	0.224345	1.30604	0.64492	1.7936	0.604823	0.293341	-0.238981	0.122581	0.122581
ENSG00000104951	IL4I1	0.00539479	0.051295	1.30305	0.468307	2.44976	0.617717	0.146872	-0.0692625	0.0724393	0.0724393
ENSG00000124194	GDAP1L1	0.0301027	0.176811	1.29455	0.596914	2.15674	0.673078	0.264084	-0.0923941	0.0922219	0.0922219
ENSG00000168994	PXDC1	0.0265557	0.163244	1.2916	0.582332	1.87796	0.695535	0.224218	-0.015036	0.114892	0.114892
ENSG00000254870	ATP6V1G2-DDX39B	0.153998	0.480855	1.29143	0.905916	0.86	0.995629	0.580838	0.0787122	0.239846	0.239846
ENSG00000128965	CHAC1	0.247952	0.611937	1.29116	1.11756	2.81523	0.86339	1.19628	-0.734744	0.0526614	0.0526614
ENSG00000113211	PCDHB6	0.0418532	0.221653	1.2889	0.633374	1.57954	0.646837	0.257168	-0.117546	0.143995	0.143995
ENSG00000168062	BATF2	0.0330288	0.188066	1.28717	0.603816	1.70407	0.781168	0.233399	0.109944	0.131194	0.131194
ENSG00000165125	TRPV6	0.179286	0.522797	1.28653	0.95798	1.18928	1.16353	0.218043	0.699683	0.190947	0.699683
ENSG00000284166	EVPLL	0.0466267	0.237056	1.28384	0.645252	1.32652	0.634061	0.243172	-0.116206	0.173178	0.173178
ENSG00000214860	EVPLL	0.0466267	0.237056	1.28384	0.645252	1.32652	0.634061	0.243172	-0.116206	0.173178	0.173178
ENSG00000213023	SYT3	0.0517076	0.252777	1.28123	0.658538	2.09893	0.565183	0.337077	-0.310072	0.0965953	0.0965953
ENSG00000243445	AC106820.1	0.0518721	0.253437	1.27944	0.658083	1.36101	0.65499	0.264138	-0.100136	0.168935	0.168935
ENSG00000280571	AC006059.2	0.453028	0.797028	1.27259	1.69594	1.639	2.45731	0.350137	2.52608	0.137761	2.52608
ENSG00000109705	NKX3-2	0.09573	0.365296	1.27126	0.763102	1.08885	0.541929	0.377437	-0.3726	0.204887	0.204887
ENSG00000198156	NPIPB6	0.116285	0.411915	1.27044	0.808912	3.02514	0.678816	0.610926	-0.399716	0.0434127	0.0434127
ENSG00000281283	MAPK8IP1P1	0.0830909	0.337348	1.25945	0.726734	3.1084	0.565534	0.487998	-0.432803	0.0401445	0.0401445
ENSG00000251271	ALG1L7P	0.063006	0.285515	1.25791	0.676603	1.90797	0.570459	0.345538	-0.281013	0.112254	0.112254
ENSG00000272765	NDUFA6	0.0550139	0.263281	1.25056	0.651753	2.51997	0.560322	0.356534	-0.298004	0.0682487	0.0682487
ENSG00000142538	PTH2	0.00569672	0.0534626	1.24459	0.450164	2.55872	0.544573	0.136627	-0.0942677	0.0660206	0.0660206
ENSG00000228250	LY6G6C	9.07e-11	9.23e-09	1.24418	0.191956	3.4973	0.518565	0.00921816	-0.00536679	0.0276289	0.0276289
ENSG00000228859	LY6G6C	9.07e-11	9.23e-09	1.24418	0.191956	3.4973	0.518565	0.00921816	-0.00536679	0.0276289	0.0276289
ENSG00000235452	LY6G6C	9.07e-11	9.23e-09	1.24418	0.191956	3.4973	0.518565	0.00921816	-0.00536679	0.0276289	0.0276289
ENSG00000236183	LY6G6C	9.07e-11	9.23e-09	1.24418	0.191956	3.4973	0.518565	0.00921816	-0.00536679	0.0276289	0.0276289
ENSG00000204421	LY6G6C	9.07e-11	9.23e-09	1.24418	0.191956	3.4973	0.518565	0.00921816	-0.00536679	0.0276289	0.0276289
ENSG00000236679	RPL23AP24	0.384308	0.746275	1.24086	1.42629	1.35352	1.86945	1.27379	0.760527	0.169849	0.760527
ENSG00000232727	YWHAEP1	0.302456	0.672357	1.23352	1.19622	1.11937	1.46115	0.125454	1.30548	0.200564	1.30548
ENSG00000113657	DPYSL3	0.0269657	0.165177	1.23217	0.557034	1.17675	0.627132	0.117645	0.0639363	0.192641	0.192641
ENSG00000163803	PLB1	0.211273	0.568591	1.22366	0.97887	1.66777	1.13791	0.190687	0.7675	0.134825	0.7675
ENSG00000126882	FAM78A	0.174679	0.515127	1.21842	0.897662	3.3452	1.03204	0.11926	0.686538	0.0320116	0.686538
ENSG00000230629	RPS23P8	0.456483	0.798907	1.20742	1.62145	1.3623	2.23869	0.787452	1.84166	0.168778	1.84166
ENSG00000104419	NDRG1	1.27e-27	9.14e-25	1.20597	0.110728	5.17688	0.489989	0.0064673	0.00133622	0.00579344	0.00579344
ENSG00000120498	TEX11	0.101331	0.378371	1.20369	0.734661	1.32163	0.522216	0.36594	-0.307056	0.173787	0.173787
ENSG00000236083	OR13E1P	0.235931	0.599398	1.20369	1.01558	2.14032	0.630508	0.93796	-0.716627	0.0934472	0.0934472
ENSG00000134256	CD101	0.0181931	0.12527	1.20248	0.509166	3.46514	0.65482	0.122688	0.136562	0.0285042	0.136562
ENSG00000181690	PLAG1	0.306083	0.675966	1.19461	1.16721	0.700978	1.38394	0.249321	1.11305	0.266968	1.11305
ENSG00000226259	GTF2H2B	0.418575	0.772412	1.1939	1.47596	4.11611	0.851615	2.16316	-1.59844	0.0153079	0.0153079
ENSG00000196337	CGB7	0.0659552	0.293992	1.19193	0.648236	2.16168	0.646021	0.328354	-0.0696714	0.0918558	0.0918558
ENSG00000271977	AC226119.2	0.0391057	0.211482	1.19087	0.577232	1.96962	0.475007	0.226209	-0.222787	0.106988	0.106988
ENSG00000224016	AC092681.1	0.46267	0.802636	1.18983	1.62002	1.52177	2.22154	0.472329	2.15212	0.150271	2.15212
ENSG00000196196	HRCT1	0.013697	0.102496	1.18873	0.48222	2.41583	0.499105	0.157999	-0.115876	0.0745372	0.0745372
ENSG00000108551	RASD1	6.4e-05	0.00139406	1.18854	0.297326	3.10769	0.47379	0.048231	-0.0438589	0.0401715	0.0401715
ENSG00000112562	SMOC2	9.02e-09	6.02e-07	1.18675	0.206458	3.81776	0.473933	0.0223512	-0.0156357	0.0202737	0.0202737
ENSG00000232926	AC000078.1	0.105163	0.387187	1.17698	0.726384	1.47985	0.646721	0.372668	-0.0952251	0.154965	0.154965
ENSG00000109472	CPE	0.0457367	0.234306	1.17635	0.588818	0.737507	0.5087	0.0861862	-0.0150355	0.26052	0.26052
ENSG00000135916	ITM2C	0.0373358	0.20464	1.17324	0.563497	1.28656	0.670519	0.108966	0.208563	0.178204	0.208563
ENSG00000170608	FOXA3	0.112461	0.403874	1.17311	0.739093	2.57107	0.822902	0.100449	0.445809	0.0653225	0.445809
ENSG00000135077	HAVCR2	0.00167555	0.0210644	1.17165	0.372849	2.60291	0.511681	0.0754651	0.00567627	0.063551	0.063551
ENSG00000086300	SNX10	0.000143318	0.00279933	1.1677	0.307097	2.86768	0.477857	0.0440969	-0.0090692	0.0502118	0.0502118
ENSG00000153208	MERTK	0.0043169	0.0435876	1.16698	0.408889	3.34514	0.470301	0.135177	-0.110647	0.0320133	0.0320133
ENSG00000276438	PPP2R3B	0.245292	0.609241	1.16552	1.00315	2.44059	1.12369	0.55762	0.448693	0.0730014	0.448693
ENSG00000244486	SCARF2	0.0138608	0.103364	1.16281	0.472524	2.59013	0.470674	0.159022	-0.129075	0.064257	0.064257
ENSG00000237451	CDK2AP2P2	0.468543	0.804893	1.16073	1.60134	1.48716	2.15863	0.370011	2.19428	0.154138	2.19428
ENSG00000262302	AC003688.1	0.256867	0.623239	1.15937	1.02253	2.00062	0.563314	0.941149	-0.768251	0.104418	0.104418
ENSG00000159640	ACE	6.2e-09	4.27e-07	1.15927	0.199484	4.10133	0.460668	0.0242726	-0.00521773	0.0155213	0.0155213
ENSG00000131409	LRRC4B	0.0506157	0.249325	1.15416	0.590447	1.85879	0.489589	0.232024	-0.163683	0.116603	0.116603
ENSG00000137841	PLCB2	0.000125202	0.00247059	1.15278	0.300538	3.11301	0.460416	0.0503531	-0.0241772	0.03997	0.03997
ENSG00000147596	PRDM14	0.100336	0.376166	1.15256	0.7014	1.0821	0.449843	0.286109	-0.27554	0.205853	0.205853
ENSG00000196218	RYR1	0.0338648	0.191276	1.15109	0.542538	2.81433	0.5008	0.241644	-0.152949	0.0527039	0.0527039
ENSG00000188263	IL17REL	1.27e-05	0.000349947	1.15014	0.26343	3.54294	0.474488	0.0429631	0.00735517	0.0264324	0.0264324
ENSG00000134376	CRB1	0.057462	0.269915	1.14907	0.604845	1.58161	0.452831	0.222064	-0.203002	0.143774	0.143774
ENSG00000080166	DCT	0.0791562	0.328049	1.14644	0.653017	1.31087	0.534114	0.251299	-0.107289	0.175132	0.175132
ENSG00000155761	SPAG17	0.0536604	0.258882	1.14525	0.593529	1.26034	0.672053	0.129764	0.222512	0.181567	0.222512
ENSG00000215492	HNRNPA1P7	0.483473	0.814196	1.14366	1.63211	1.30787	2.21185	0.453281	2.21051	0.175509	2.21051
ENSG00000261024	GS1-279B7.1	0.502971	0.82646	1.14055	1.70277	1.564	2.36656	0.309008	2.59041	0.145662	2.59041
ENSG00000127129	EDN2	0.0274824	0.166784	1.13847	0.516406	1.34826	0.44874	0.0961817	-0.0711264	0.170494	0.170494
ENSG00000093144	ECHDC1	0.0345822	0.19381	1.12753	0.533563	2.91012	0.570759	0.236391	-0.0159184	0.048298	0.048298
ENSG00000226002	GTF2IP14	0.0929645	0.358862	1.12577	0.670118	1.5632	0.586997	0.30331	-0.0564958	0.145748	0.145748
ENSG00000215630	GUSBP9	0.426591	0.778533	1.12543	1.41557	3.08794	1.50931	1.96291	-0.332245	0.040927	0.040927
ENSG00000160182	TFF1	4.19e-35	5.17e-32	1.12163	0.0907318	5.66636	0.42037	0.00440201	-0.00287856	0.00383024	0.00383024
ENSG00000100302	RASD2	1.54e-09	1.23e-07	1.11623	0.184811	4.2206	0.416207	0.0202725	-0.0189436	0.0138828	0.0138828
ENSG00000230395	ANAPC1P3	0.228619	0.590386	1.10968	0.921723	2.59268	0.422812	0.785457	-0.766937	0.0641159	0.0641159
ENSG00000113070	HBEGF	0.000485874	0.00771615	1.10785	0.317579	2.72791	0.42248	0.0439071	-0.0238546	0.0569495	0.0569495
ENSG00000147689	FAM83A	0.0899934	0.35235	1.10049	0.649094	1.48974	0.68081	0.267474	0.148196	0.153848	0.153848
ENSG00000257008	GPR142	0.101824	0.379257	1.09986	0.672257	1.92273	0.704519	0.307916	0.144013	0.110974	0.144013
ENSG00000105696	TMEM59L	0.0603717	0.278364	1.09781	0.584542	2.17089	0.451404	0.250513	-0.175999	0.0911761	0.0911761
ENSG00000204388	HSPA1B	0.678955	0.905657	1.09668	2.64968	1.14925	5.08144	1.64138	5.37943	0.196406	5.37943
ENSG00000229353	TNXB	0.42767	0.778918	1.09361	1.37876	1.0945	1.66597	0.878674	1.0223	0.204081	1.0223
ENSG00000025039	RRAGD	0.00182644	0.0223122	1.09072	0.349916	2.95484	0.443972	0.0760948	-0.00497204	0.0463463	0.0463463
ENSG00000205978	NYNRIN	2.23e-09	1.7e-07	1.09069	0.18239	5.86868	0.403714	0.0300054	-0.0192343	0.00326057	0.00326057
ENSG00000145248	SLC10A4	0.123997	0.427315	1.08908	0.708017	1.26336	0.468091	0.320111	-0.211022	0.181177	0.181177
ENSG00000105467	SYNGR4	0.141178	0.459326	1.08844	0.739723	2.09096	0.759696	0.159353	0.387837	0.0972114	0.387837
ENSG00000230225	MTND5P14	0.137785	0.454016	1.08806	0.733147	1.25134	0.426779	0.354771	-0.306536	0.182734	0.182734
ENSG00000138623	SEMA7A	0.015623	0.112431	1.0869	0.449576	2.36074	0.399548	0.124072	-0.115423	0.0780466	0.0780466
ENSG00000204334	ERICH2	0.0639325	0.287796	1.08605	0.586217	1.98149	0.400951	0.237652	-0.225983	0.105999	0.105999
ENSG00000235482	RPL21P135	0.373286	0.737779	1.08406	1.21759	1.05364	1.38009	0.344657	1.13787	0.20997	1.13787
ENSG00000211891	IGHE	0.399237	0.758965	1.08212	1.28368	1.1071	1.48888	0.29127	1.35655	0.202293	1.35655
ENSG00000213275	IFITM9P	0.0271768	0.165824	1.07999	0.488912	2.43479	0.54815	0.111068	0.127966	0.0733586	0.127966
ENSG00000189212	DPY19L2P1	0.00313442	0.0340123	1.07612	0.364264	2.68434	0.412563	0.0735	-0.0336755	0.0591881	0.0591881
ENSG00000106541	AGR2	4.07e-17	1.13e-14	1.07394	0.127685	5.33602	0.387058	0.0112535	-0.00734615	0.00504984	0.00504984
ENSG00000198754	OXCT2	0.256761	0.623192	1.07136	0.9447	1.536	0.542393	0.743752	-0.504074	0.148705	0.148705
ENSG00000276825	DRD4	0.106639	0.390404	1.07094	0.663743	2.46112	0.676006	0.145255	0.2953	0.0717475	0.2953
ENSG00000082175	PGR	3.9e-07	1.73e-05	1.07059	0.211006	6.00543	0.411736	0.00868398	0.0358397	0.00293514	0.0358397
ENSG00000118004	COLEC11	0.188534	0.535861	1.06987	0.813631	2.34682	0.61703	0.583041	-0.229802	0.0789545	0.0789545
ENSG00000165949	IFI27	0.222855	0.582781	1.06756	0.875788	2.14176	0.891231	0.111243	0.655761	0.0933393	0.655761
ENSG00000270249	AC093668.1	0.210354	0.567266	1.0666	0.851517	2.29417	0.528678	0.642616	-0.418422	0.0824641	0.0824641
ENSG00000188916	INSYN2A	0.000450244	0.00720117	1.06523	0.303592	3.08305	0.40182	0.0510522	-0.0156739	0.0411162	0.0411162
ENSG00000205857	NANOGNB	0.394699	0.754146	1.06424	1.25039	1.05689	1.41985	0.280561	1.28291	0.209496	1.28291
ENSG00000104894	CD37	0.0537162	0.259065	1.06323	0.551149	1.91693	0.387192	0.192289	-0.176731	0.111476	0.111476
ENSG00000139174	PRICKLE1	0.389979	0.751189	1.05303	1.22494	3.62475	1.36994	0.205534	1.29494	0.0244166	1.29494
ENSG00000167741	GGT6	8.08e-14	1.27e-11	1.05295	0.140976	4.80554	0.374935	0.0117981	-0.00374475	0.00807618	0.00807618
ENSG00000183888	SRARP	9.34e-14	1.45e-11	1.05235	0.141256	4.67349	0.375413	0.0108363	-0.0014387	0.00911699	0.00911699
ENSG00000287908	AC025165.6	0.192675	0.542264	1.05161	0.807247	2.75172	0.421626	0.595894	-0.516392	0.0557538	0.0557538
ENSG00000204576	PRR3	0.297179	0.668216	1.04844	1.00569	3.42385	1.04069	0.147117	0.864302	0.0296676	0.864302
ENSG00000282416	AC092299.1	0.220155	0.579951	1.04811	0.854818	3.40951	0.468428	0.700631	-0.547253	0.0300823	0.0300823
ENSG00000229859	PGA3	0.291107	0.663282	1.04435	0.989251	0.817915	1.01597	0.154161	0.824458	0.246788	0.824458
ENSG00000150471	ADGRL3	0.0123212	0.0948896	1.04249	0.41653	3.4187	0.442413	0.143681	-0.0234595	0.029816	0.029816
ENSG00000241690	AL035460.1	0.52311	0.838042	1.04209	1.63195	1.43962	2.13748	0.905909	1.75734	0.159584	1.75734
ENSG00000176723	ZNF843	3.08e-07	1.41e-05	1.04148	0.203477	3.82679	0.363652	0.0213035	-0.0181636	0.0200994	0.0200994
ENSG00000275861	TBC1D3I	0.674933	0.90448	1.04045	2.48088	1.83871	4.46401	0.80057	5.35418	0.118419	5.35418
ENSG00000116141	MARK1	0.0307213	0.179526	1.03592	0.479446	4.0689	0.491241	0.213868	-0.0135722	0.0159999	0.0159999
ENSG00000068831	RASGRP2	0.0708511	0.306259	1.03451	0.572683	2.03559	0.575383	0.197076	0.13089	0.101579	0.13089
ENSG00000129521	EGLN3	0.101079	0.377538	1.02991	0.628127	1.16878	0.403303	0.200817	-0.126216	0.193727	0.193727
ENSG00000241255	AL136126.1	0.0722118	0.309751	1.0276	0.571595	1.90309	0.556657	0.214041	0.0929618	0.11268	0.11268
ENSG00000230870	FBXW11P1	0.0719875	0.309157	1.02173	0.567882	1.95543	0.383249	0.214308	-0.161403	0.108182	0.108182
ENSG00000165359	INTS6L	4.81e-06	0.000154869	1.02133	0.223345	3.9716	0.353626	0.0323556	-0.0234702	0.0175274	0.0175274
ENSG00000214182	PTMAP5	0.454465	0.797875	1.01846	1.36159	1.15186	1.5817	0.137517	1.71641	0.196046	1.71641
ENSG00000275832	ARHGAP23	0.134322	0.447378	1.01672	0.679046	0.322544	0.455158	0.11903	0.0468504	0.342073	0.342073
ENSG00000255346	NOX5	0.0463593	0.236322	1.01482	0.509422	1.84036	0.395712	0.141242	-0.0626061	0.118269	0.118269
ENSG00000267318	AC005702.1	0.140782	0.458753	1.01445	0.688751	1.70464	0.356671	0.34324	-0.322789	0.131138	0.131138
ENSG00000171316	CHD7	0.00402027	0.0411453	1.01261	0.35202	2.76493	0.424404	0.0599026	0.0640154	0.0550993	0.0640154
ENSG00000183878	UTY	0.296816	0.667719	1.0117	0.969726	2.29349	0.968093	0.360698	0.579671	0.08251	0.579671
ENSG00000137843	PAK6	0.00301797	0.0329764	1.01078	0.3408	2.71231	0.362301	0.0584011	-0.025787	0.0577436	0.0577436
ENSG00000261949	GFY	0.124506	0.428167	1.00709	0.655604	1.73718	0.35066	0.301863	-0.282991	0.127953	0.127953
ENSG00000276430	FAM25C	0.00385923	0.0398743	1.00698	0.348505	2.80045	0.390162	0.0680871	0.0101471	0.0533685	0.0533685
ENSG00000229759	MRPS18AP1	0.157452	0.486802	1.00147	0.708407	1.48696	0.382692	0.347679	-0.275111	0.154161	0.154161
ENSG00000172824	CES4A	0.0582555	0.272164	0.999964	0.528028	2.13234	0.339341	0.184766	-0.175719	0.0940474	0.0940474
ENSG00000204131	NHSL2	0.237876	0.601423	0.997619	0.845216	3.07753	0.808008	0.281132	0.433258	0.0413303	0.433258
ENSG00000254681	PKD1P5	0.471274	0.806293	0.997008	1.38395	1.66015	1.60822	0.676665	1.23865	0.135598	1.23865
ENSG00000198576	ARC	0.04745	0.239611	0.996387	0.502652	3.16778	0.499368	0.0787025	0.173956	0.0379466	0.173956
ENSG00000251013	GAPDHP62	0.508835	0.829482	0.995517	1.50687	1.25279	1.84412	0.746635	1.52402	0.182545	1.52402
ENSG00000182732	RGS6	0.274285	0.644563	0.994767	0.909919	1.60798	0.881822	0.402588	0.425365	0.140985	0.425365
ENSG00000283426	SMBD1P	0.105589	0.388013	0.994004	0.614212	1.63758	0.429905	0.239349	-0.0885138	0.137907	0.137907
ENSG00000175711	B3GNTL1	0.0497279	0.247081	0.993391	0.506239	2.30226	0.350957	0.174361	-0.141339	0.0819165	0.0819165
ENSG00000154529	CNTNAP3B	0.297185	0.668216	0.993074	0.9526	1.93467	0.653845	0.797499	-0.309829	0.109948	0.109948
ENSG00000166341	DCHS1	5.34e-10	4.66e-08	0.992242	0.15981	4.31557	0.339867	0.0128342	0.00469324	0.0127051	0.0127051
ENSG00000173641	HSPB7	0.000216103	0.00394804	0.991056	0.267896	3.74881	0.337845	0.0501088	-0.0344371	0.0216595	0.0216595
ENSG00000259511	UBE2Q2L	0.11873	0.41681	0.986307	0.632198	2.02521	0.368501	0.297259	-0.230908	0.102415	0.102415
ENSG00000284271	AL158844.2	0.159291	0.49019	0.982459	0.698037	1.3662	0.427042	0.318953	-0.161003	0.168303	0.168303
ENSG00000169515	CCDC8	0.00257557	0.0292904	0.975662	0.323676	2.92204	0.354957	0.0569949	-0.000517419	0.0477711	0.0477711
ENSG00000175946	KLHL38	0.019642	0.13201	0.97488	0.417844	2.3393	0.366076	0.0951456	-0.0212273	0.0794483	0.0794483
ENSG00000255000	AC139103.1	0.149361	0.473638	0.971793	0.674018	1.63135	0.363855	0.31575	-0.242158	0.138551	0.138551
ENSG00000164035	EMCN	0.166061	0.50168	0.97137	0.701365	2.02567	0.642461	0.175569	0.316343	0.102377	0.316343
ENSG00000160180	TFF3	4.76e-67	2.74e-63	0.968453	0.0559821	6.86694	0.314303	0.00147724	0.00102638	0.00165676	0.00165676
ENSG00000129673	AANAT	0.0968838	0.368154	0.968385	0.583311	2.57894	0.539424	0.1343	0.205952	0.0648811	0.205952
ENSG00000019505	SYT13	5.96e-09	4.14e-07	0.968182	0.166416	3.86779	0.325532	0.0083645	0.0112452	0.0193298	0.0193298
ENSG00000177791	MYOZ1	0.0981706	0.370924	0.966373	0.584339	1.85851	0.528905	0.224824	0.101595	0.116629	0.116629
ENSG00000224383	PRR29	0.105487	0.388013	0.964808	0.595996	1.90923	0.323144	0.243067	-0.223779	0.112144	0.112144
ENSG00000255152	MSH5-SAPCD1	0.0196343	0.13201	0.963881	0.413104	2.51993	0.350394	0.102404	-0.0413461	0.0682512	0.0682512
ENSG00000137691	CFAP300	0.312394	0.681136	0.963302	0.953565	0.741523	0.915508	0.0829069	0.82638	0.25982	0.82638
ENSG00000100033	PRODH	2.37e-09	1.79e-07	0.962485	0.161218	5.61094	0.318309	0.0219835	-0.00770879	0.00400767	0.00400767
ENSG00000174004	NRROS	0.015203	0.110605	0.961839	0.396225	2.45041	0.399635	0.0845949	0.0522906	0.0723992	0.0723992
ENSG00000103811	CTSH	2.49e-07	1.18e-05	0.961591	0.186398	4.15928	0.326321	0.0200425	0.00711107	0.0147019	0.0147019
ENSG00000109466	KLHL2	0.0667347	0.296625	0.954208	0.520442	3.94681	0.353969	0.25292	-0.177224	0.0179396	0.0179396
ENSG00000144481	TRPM8	0.213834	0.571391	0.954199	0.767601	0.947945	0.696306	0.149365	0.439846	0.225865	0.439846
ENSG00000178397	FAM220A	0.174056	0.514439	0.954052	0.701877	4.36	0.631826	0.328367	0.164264	0.0121898	0.164264
ENSG00000227666	CYCSP24	0.160676	0.492279	0.953427	0.679658	1.50906	0.610965	0.27275	0.189185	0.151683	0.189185
ENSG00000256029	AL590560.2	0.246919	0.611059	0.953141	0.823189	0.741479	0.323563	0.417814	-0.386709	0.259827	0.259827
ENSG00000153071	DAB2	4.49e-06	0.000146004	0.950185	0.207141	3.6731	0.323955	0.019607	0.0148989	0.0233004	0.0233004
ENSG00000196154	S100A4	6.88e-13	9.44e-11	0.947805	0.131974	4.65957	0.300274	0.0081824	-0.00693812	0.00923462	0.00923462
ENSG00000162909	CAPN2	0.0342592	0.192649	0.94744	0.447537	3.76788	0.43274	0.0476506	0.152639	0.021266	0.152639
ENSG00000204540	PSORS1C1	0.224178	0.58462	0.945732	0.778064	0.6093	0.336628	0.321641	-0.263904	0.283743	0.283743
ENSG00000090975	PITPNM2	0.244755	0.608929	0.945725	0.813049	2.30036	0.371441	0.579004	-0.46904	0.0820447	0.0820447
ENSG00000173546	CSPG4	0.000345483	0.00580371	0.942488	0.26337	3.49788	0.337616	0.0417506	0.0205322	0.0276133	0.0276133
ENSG00000226882	GNL1	0.00415905	0.0423738	0.941894	0.328663	3.76082	0.324518	0.0866082	-0.0434141	0.0214108	0.0214108
ENSG00000109323	MANBA	0.015025	0.10968	0.937222	0.385407	5.36025	0.391821	0.0606073	0.0879309	0.00494645	0.0879309
ENSG00000255459	AC105233.2	0.157662	0.487351	0.936712	0.662935	1.5867	0.394042	0.296251	-0.143903	0.143232	0.143232
ENSG00000204539	CDSN	0.187924	0.535166	0.935362	0.710359	3.3594	0.390685	0.473035	-0.324458	0.0315758	0.0315758
ENSG00000286019	NOTCH2NLB	0.0823191	0.33614	0.93357	0.537342	3.29121	0.483009	0.22606	0.0626764	0.0337205	0.0626764
ENSG00000270938	RAP2CP1	0.208318	0.564364	0.931382	0.740248	1.64098	0.293335	0.410409	-0.404143	0.137558	0.137558
ENSG00000270518	AC008626.1	0.311178	0.680287	0.931282	0.919556	2.29355	0.852817	0.312476	0.533107	0.0825061	0.533107
ENSG00000116852	KIF21B	1.19e-10	1.17e-08	0.931078	0.144578	4.68165	0.294691	0.0118541	-0.00327081	0.00904874	0.00904874
ENSG00000131386	GALNT15	0.115033	0.409148	0.929385	0.589723	1.95565	0.355933	0.239609	-0.137589	0.108164	0.108164
ENSG00000175766	EIF4E1B	0.0107006	0.0852851	0.92765	0.363453	3.37198	0.37491	0.0459226	0.0861753	0.0311944	0.0861753
ENSG00000104901	DKKL1	0.0179297	0.12422	0.927369	0.39178	2.69262	0.293582	0.0947339	-0.084367	0.0587574	0.0587574
ENSG00000116031	CD207	0.0319651	0.184122	0.926587	0.432006	2.31633	0.314246	0.105658	-0.0635701	0.0809719	0.0809719
ENSG00000101187	SLCO4A1	0.000326951	0.00553543	0.925996	0.257725	3.36191	0.285825	0.0349232	-0.0349194	0.0314992	0.0314992
ENSG00000151651	ADAM8	0.00155335	0.0198604	0.923894	0.291953	3.28028	0.318017	0.0511602	-0.00092521	0.0340765	0.0340765
ENSG00000229703	LYPD9P	0.485292	0.815291	0.922464	1.32193	1.04143	1.44864	0.221291	1.5262	0.211757	1.5262
ENSG00000167371	PRRT2	0.00671797	0.060357	0.920487	0.339599	5.73171	0.334779	0.111694	-0.0331739	0.00363347	0.00363347
ENSG00000236554	ASNSP3	0.127962	0.434652	0.919699	0.604195	1.72577	0.316139	0.235989	-0.184704	0.129063	0.129063
ENSG00000164683	HEY1	0.22116	0.580758	0.912647	0.745961	1.64628	0.341176	0.419445	-0.324143	0.137013	0.137013
ENSG00000081189	MEF2C	0.498536	0.82473	0.91028	1.34499	2.09305	1.48219	0.241577	1.56741	0.0970494	1.56741
ENSG00000186377	CYP4X1	0.0248926	0.156173	0.910136	0.405755	2.25114	0.382656	0.0792128	0.0805969	0.0854247	0.0854247
ENSG00000277196	AC007325.2	3.55e-15	7.77e-13	0.909289	0.11554	5.46279	0.282112	0.00881491	0.000950267	0.00453459	0.00453459
ENSG00000277290	AC136475.10	0.17343	0.513693	0.90712	0.66638	1.55401	0.57033	0.263789	0.180273	0.146742	0.180273
ENSG00000240694	PNMA2	0.0324057	0.185978	0.906822	0.423873	1.82239	0.37344	0.0597579	0.0892393	0.119911	0.119911
ENSG00000249504	PCDHA14	0.408794	0.766052	0.906599	1.09755	2.31652	0.434676	1.12366	-0.88261	0.0809591	0.0809591
ENSG00000273590	SMIM11B	0.303805	0.673847	0.906137	0.881193	4.68071	0.791362	0.47243	0.304071	0.00905657	0.304071
ENSG00000120328	PCDHB12	0.139926	0.457058	0.905576	0.613505	1.3009	0.392803	0.200002	-0.0208324	0.176386	0.176386
ENSG00000158315	RHBDL2	0.0464323	0.236437	0.904482	0.454184	2.41945	0.376162	0.131972	0.0232276	0.0743112	0.0743112
ENSG00000178404	CEP295NL	0.0774776	0.323704	0.903926	0.51199	1.76784	0.426922	0.137124	0.0947175	0.12501	0.12501
ENSG00000159625	DRC7	0.186402	0.533297	0.903755	0.68399	2.97215	0.584152	0.104028	0.363814	0.0456091	0.363814
ENSG00000233312	C4B_2	0.498618	0.82473	0.90216	1.33324	1.40654	1.45632	0.534076	1.24346	0.163465	1.24346
ENSG00000265972	TXNIP	1.93e-115	3.34e-111	0.898791	0.0393554	7.5896	0.27012	0.000362193	0.000905291	0.00118666	0.00118666
ENSG00000064201	TSPAN32	0.0209179	0.13823	0.89863	0.389108	3.83252	0.370115	0.0854236	0.0659813	0.01999	0.0659813
ENSG00000282735	GARRE1	0.631726	0.887517	0.897975	1.87352	0.553224	2.60883	0.981713	2.52835	0.294434	2.52835
ENSG00000121743	GJA3	0.00100272	0.0139221	0.897664	0.272866	3.43652	0.306838	0.04515	0.0122063	0.0293058	0.0293058
ENSG00000226318	RPS3AP38	0.155945	0.484223	0.897252	0.632384	1.72211	0.426415	0.270489	-0.033397	0.12942	0.12942
ENSG00000138772	ANXA3	0.0684857	0.300468	0.896986	0.492363	2.21035	0.40925	0.154111	0.0574728	0.0883102	0.0883102
ENSG00000184908	CLCNKB	0.013361	0.10046	0.895578	0.361996	3.15445	0.297477	0.0926104	-0.0474238	0.0384306	0.0384306
ENSG00000162739	SLAMF6	0.183759	0.529898	0.895473	0.673658	1.64202	0.569834	0.246274	0.207542	0.137451	0.207542
ENSG00000107807	TLX1	0.184907	0.531211	0.892757	0.673374	0.413141	0.510438	0.130792	0.236357	0.32264	0.32264
ENSG00000179023	KLHDC7A	0.0097738	0.0797686	0.892546	0.345449	2.91004	0.296801	0.0710336	-0.0241523	0.0483012	0.0483012
ENSG00000100979	PLTP	1.43e-05	0.000384725	0.891922	0.205541	3.95576	0.288383	0.0244575	0.0103553	0.0177897	0.0177897
ENSG00000254672	AL136146.1	0.159391	0.490254	0.891626	0.633652	1.49504	0.460497	0.248263	0.0449838	0.153251	0.153251
ENSG00000273799	AC146335.1	0.508776	0.829482	0.891612	1.3494	3.02476	0.540255	1.77746	-1.36457	0.0434281	0.0434281
ENSG00000286143	AC053503.6	0.337784	0.705318	0.890135	0.928624	1.89673	0.839008	0.726105	0.136236	0.113236	0.136236
ENSG00000120324	PCDHB10	0.117699	0.41479	0.890042	0.568897	2.39419	0.29371	0.247744	-0.203266	0.0759	0.0759
ENSG00000164867	NOS3	0.00103725	0.0143278	0.886343	0.270208	4.44643	0.26582	0.0617643	-0.0558363	0.0112481	0.0112481
ENSG00000114654	EFCC1	1.25e-05	0.000348217	0.884592	0.202525	3.84991	0.262221	0.0213553	-0.019275	0.0196612	0.0196612
ENSG00000159403	C1R	0.179599	0.52341	0.88333	0.658224	2.03609	0.266825	0.33172	-0.321619	0.101538	0.101538
ENSG00000267733	AP005264.4	0.182876	0.528888	0.883071	0.662989	1.58535	0.265816	0.296179	-0.287363	0.143376	0.143376
ENSG00000227333	EHMT2	0.0133595	0.10046	0.883033	0.35692	3.33761	0.279726	0.0951451	-0.0654299	0.0322466	0.0322466
ENSG00000236759	EHMT2	0.0133574	0.10046	0.883033	0.356911	3.33761	0.279726	0.0951391	-0.065424	0.0322466	0.0322466
ENSG00000204371	EHMT2	0.0133595	0.10046	0.883033	0.35692	3.33761	0.279726	0.0951451	-0.0654299	0.0322466	0.0322466
ENSG00000284740	AL645728.2	0.0665163	0.296035	0.88238	0.48088	3.24522	0.413695	0.155635	0.0756104	0.0352421	0.0756104
ENSG00000198483	ANKRD35	0.0672434	0.297816	0.881134	0.481483	2.26547	0.335206	0.147396	-0.0327859	0.0844296	0.0844296
ENSG00000109099	PMP22	4.59e-12	5.5e-10	0.880991	0.12735	5.10358	0.258795	0.0100404	-0.00992104	0.00617774	0.00617774
ENSG00000230042	AK3P3	0.17252	0.51214	0.878469	0.643968	1.43955	0.415121	0.255103	-0.0182742	0.159592	0.159592
ENSG00000179846	NKPD1	0.0258707	0.160575	0.878378	0.394219	3.41551	0.360789	0.0361969	0.119212	0.0299081	0.119212
ENSG00000166924	NYAP1	0.000133715	0.00262361	0.877103	0.229637	4.26058	0.291592	0.022448	0.0302853	0.0133739	0.0302853
ENSG00000136052	SLC41A2	0.164525	0.498741	0.876378	0.630481	1.43964	0.521017	0.166506	0.231001	0.159581	0.231001
ENSG00000163235	TGFA	0.00176884	0.0218253	0.875633	0.280066	3.95357	0.307869	0.0382967	0.0401402	0.0178263	0.0401402
ENSG00000223551	TMSB4XP4	0.104323	0.384916	0.873613	0.537857	1.8973	0.396404	0.176104	0.0369015	0.113186	0.113186
ENSG00000160868	CYP3A4	0.125037	0.429101	0.87282	0.568994	1.8433	0.437642	0.205752	0.069804	0.118002	0.118002
ENSG00000286848	AC009570.2	0.207707	0.563514	0.872148	0.692238	1.97434	0.573009	0.273446	0.205747	0.106594	0.205747
ENSG00000139574	NPFF	0.27459	0.644563	0.86655	0.793142	2.09785	0.299126	0.532396	-0.459163	0.0966783	0.0966783
ENSG00000235636	NUS1P1	0.537625	0.84378	0.866465	1.40567	3.04978	0.280828	1.93348	-1.88762	0.0424225	0.0424225
ENSG00000280913	CTSLP3	0.13323	0.445284	0.866254	0.576931	1.20511	0.349982	0.144026	0.00574882	0.188824	0.188824
ENSG00000101435	CST9L	0.0146498	0.107623	0.864429	0.35414	2.69413	0.313158	0.0667362	0.0293812	0.0586791	0.0586791
ENSG00000254838	GVINP1	0.227063	0.588479	0.863823	0.71511	1.50373	0.488526	0.359105	0.000589199	0.152277	0.152277
ENSG00000171657	GPR82	0.430563	0.781092	0.863717	1.09577	2.80468	1.04914	0.153783	1.04693	0.0531654	1.04693
ENSG00000184060	ADAP2	0.227362	0.588816	0.862627	0.714578	1.39116	0.261906	0.345325	-0.324528	0.165297	0.165297
ENSG00000264187	AC055811.2	0.533977	0.842112	0.861574	1.38528	1.85612	0.291006	1.80217	-1.73681	0.116844	0.116844
ENSG00000206113	CFAP99	0.0578252	0.270885	0.8609	0.453817	2.50748	0.357305	0.13697	0.0284125	0.0689798	0.0689798
ENSG00000214273	AGGF1P1	0.319488	0.68784	0.860637	0.864518	2.42377	0.524636	0.67335	-0.256744	0.0740418	0.0740418
ENSG00000184983	NDUFA6	0.19375	0.544137	0.859174	0.661124	3.19336	0.469809	0.400051	-0.0644274	0.0370335	0.0370335
ENSG00000249244	AC110373.1	0.0716671	0.308169	0.858501	0.47662	2.27556	0.255801	0.143432	-0.128243	0.0837344	0.0837344
ENSG00000136425	CIB2	0.00927329	0.0767711	0.857676	0.329646	2.81001	0.30147	0.0557563	0.0286445	0.0529101	0.0529101
ENSG00000228915	OR7E128P	0.213961	0.571429	0.856417	0.689132	1.52866	0.49268	0.325391	0.0469032	0.149512	0.149512
ENSG00000139269	INHBE	0.00468084	0.046078	0.856069	0.302689	2.99301	0.270339	0.0468873	-0.00780635	0.0447333	0.0447333
ENSG00000150722	PPP1R1C	0.145362	0.467174	0.854223	0.586647	2.33594	0.34699	0.264486	-0.108849	0.0796694	0.0796694
ENSG00000128573	FOXP2	0.0513391	0.251401	0.852806	0.437643	3.75169	0.260838	0.169932	-0.142314	0.0215996	0.0215996
ENSG00000283491	AC017104.4	0.0351129	0.196047	0.850497	0.403643	2.55117	0.249261	0.0964778	-0.0842588	0.0664497	0.0664497
ENSG00000261649	GOLGA6L7	0.245016	0.609079	0.849777	0.730965	2.02506	0.596914	0.333625	0.200685	0.102427	0.200685
ENSG00000184058	TBX1	4.45e-25	2.33e-22	0.849721	0.0821454	5.8242	0.241245	0.00337173	-0.00251729	0.00337614	0.00337614
ENSG00000183784	DOCK8-AS1	0.0365102	0.201184	0.849314	0.406137	2.55617	0.262478	0.0987823	-0.0657327	0.0661653	0.0661653
ENSG00000164362	TERT	0.00521744	0.0500215	0.847395	0.303368	3.69513	0.251834	0.0692222	-0.05051	0.0228098	0.0228098
ENSG00000170271	FAXDC2	0.000218901	0.00399147	0.845438	0.228735	3.70571	0.260192	0.0297419	0.00316273	0.0225779	0.0225779
ENSG00000140506	LMAN1L	0.17776	0.520807	0.844633	0.626729	1.76632	0.473915	0.267634	0.0865357	0.125155	0.125155
ENSG00000167014	TERB2	0.34798	0.713523	0.843755	0.899033	1.6733	0.26664	0.673993	-0.629994	0.134267	0.134267
ENSG00000251493	FOXD1	0.0040682	0.0415866	0.843398	0.293578	3.74793	0.240643	0.0645101	-0.0592055	0.0216779	0.0216779
ENSG00000109101	FOXN1	0.0218081	0.142203	0.841222	0.366754	2.4063	0.260421	0.059374	-0.0225697	0.0751347	0.0751347
ENSG00000168447	SCNN1B	3.98e-05	0.000924136	0.83989	0.204429	4.2635	0.24051	0.0284537	-0.0203959	0.0133375	0.0133375
ENSG00000263326	AC133552.4	0.377694	0.739725	0.838486	0.950499	1.76052	0.836653	0.261136	0.642314	0.125707	0.642314
ENSG00000011465	DCN	0.071909	0.308901	0.837812	0.46553	2.47057	0.262978	0.145542	-0.102039	0.0711763	0.0711763
ENSG00000184349	EFNA5	0.206307	0.5615	0.83765	0.662811	1.80427	0.526765	0.101987	0.337331	0.121585	0.337331
ENSG00000228532	SUMO2P21	0.658212	0.900312	0.836642	1.89121	1.61438	2.61778	2.78962	0.787072	0.140315	0.787072
ENSG00000105549	THEG	4.87e-27	3.12e-24	0.835794	0.0776177	6.16729	0.236296	0.00342011	0.001748	0.00260439	0.00260439
ENSG00000261986	KRT33A	0.167481	0.503263	0.835793	0.605496	1.26698	0.269087	0.185915	-0.13156	0.18071	0.18071
ENSG00000006059	KRT33A	0.167481	0.503263	0.835793	0.605496	1.26698	0.269087	0.185915	-0.13156	0.18071	0.18071
ENSG00000143469	SYT14	0.158766	0.489624	0.834541	0.592195	1.20655	0.239817	0.162065	-0.150568	0.188631	0.188631
ENSG00000095585	BLNK	0.000250691	0.00445828	0.833449	0.227622	3.72414	0.263632	0.0296314	0.0184979	0.0221802	0.0221802
ENSG00000124469	CEACAM8	0.0816637	0.334353	0.833312	0.478609	2.27254	0.382648	0.145125	0.0816428	0.0839419	0.0839419
ENSG00000277768	CCL3L3	0.398953	0.758669	0.83311	0.987691	2.35619	0.383877	0.897191	-0.668412	0.0783427	0.0783427
ENSG00000187021	PNLIPRP1	0.10216	0.380016	0.832408	0.509282	2.73653	0.233662	0.202854	-0.198812	0.0565145	0.0565145
ENSG00000204677	FAM153CP	0.0621885	0.283345	0.832398	0.446338	2.46855	0.23222	0.12792	-0.126033	0.0712979	0.0712979
ENSG00000064655	EYA2	0.0196538	0.132039	0.831351	0.356361	2.37761	0.253467	0.050035	-0.015406	0.0769578	0.0769578
ENSG00000058085	LAMC2	0.153717	0.480847	0.829728	0.581644	1.53292	0.248525	0.189267	-0.160704	0.149043	0.149043
ENSG00000118432	CNR1	0.0608115	0.279274	0.829503	0.442434	2.34259	0.233863	0.116516	-0.10976	0.0792319	0.0792319
ENSG00000197872	CYRIA	0.182494	0.528232	0.829162	0.621974	0.931183	0.30429	0.158376	-0.0456958	0.228476	0.228476
ENSG00000158055	GRHL3	0.0916316	0.355856	0.827318	0.49045	2.615	0.388513	0.150065	0.0904767	0.0628882	0.0904767
ENSG00000179528	LBX2	2.98e-05	0.000719716	0.826114	0.197864	4.40882	0.229709	0.0275018	-0.0241712	0.0116483	0.0116483
ENSG00000154917	RAB6B	0.0309717	0.180383	0.825899	0.382815	2.38909	0.254742	0.0703227	-0.0292647	0.0762246	0.0762246
ENSG00000179168	GGN	0.0901251	0.352453	0.82439	0.486441	1.87398	0.346184	0.121379	0.0580875	0.115246	0.115246
ENSG00000284922	AP000812.4	0.539602	0.844743	0.822975	1.34163	3.20113	1.42574	0.663524	1.13645	0.0367598	1.13645
ENSG00000215388	ACTG1P3	0.257093	0.623359	0.822447	0.725718	1.38415	0.236245	0.36053	-0.344372	0.166136	0.166136
ENSG00000270427	NRBF2P5	0.269763	0.637763	0.821068	0.743985	1.68676	0.593727	0.228151	0.325362	0.132916	0.325362
ENSG00000159173	TNNI1	0.198884	0.552009	0.821009	0.639049	0.932996	0.321447	0.180191	-0.0350482	0.228192	0.228192
ENSG00000275214	IFI27	0.22382	0.584163	0.820959	0.674891	1.84692	0.52831	0.044493	0.410985	0.117674	0.410985
ENSG00000251429	AIDAP2	0.217294	0.577202	0.820526	0.665064	0.32694	0.47861	0.101202	0.28008	0.341108	0.341108
ENSG00000235438	ESRRAP2	0.147027	0.469797	0.820121	0.565557	2.03402	0.293327	0.21815	-0.114458	0.101705	0.101705
ENSG00000139200	PIANP	0.0475828	0.239952	0.819952	0.413892	3.89678	0.266374	0.152501	-0.0891006	0.0188057	0.0188057
ENSG00000206279	DAXX	0.0850725	0.341277	0.817771	0.474901	3.15954	0.246044	0.187285	-0.152594	0.0382452	0.0382452
ENSG00000146530	VWDE	0.0839164	0.338604	0.816671	0.472501	3.54796	0.371155	0.195089	0.0281681	0.026304	0.0281681
ENSG00000282856	AL357556.2	0.150437	0.475403	0.81586	0.567361	1.47	0.28658	0.165813	-0.0687573	0.156086	0.156086
ENSG00000230026	AL357556.1	0.150437	0.475403	0.81586	0.567361	1.47	0.28658	0.165813	-0.0687573	0.156086	0.156086
ENSG00000274808	TBC1D3B	0.0243213	0.15383	0.813796	0.361364	2.42578	0.235653	0.0566668	-0.0343201	0.0739168	0.0739168
ENSG00000137868	STRA6	0.000325638	0.00552945	0.812847	0.226168	4.13999	0.237621	0.0361822	-0.0101103	0.0149696	0.0149696
ENSG00000159588	CCDC17	0.10575	0.388487	0.812109	0.502047	3.15966	0.236788	0.21381	-0.188388	0.0382407	0.0382407
ENSG00000006377	DLX6	0.0294134	0.174064	0.808407	0.371186	2.94244	0.230357	0.0908986	-0.0721244	0.0468807	0.0468807
ENSG00000018280	SLC11A1	0.0221622	0.143858	0.807775	0.353114	3.73852	0.295218	0.102814	0.0137618	0.0218752	0.0218752
ENSG00000163884	KLF15	0.0159435	0.113978	0.807591	0.335071	2.73707	0.239432	0.0557854	-0.022739	0.0564874	0.0564874
ENSG00000266442	MSH5-SAPCD1	0.0448662	0.231866	0.805759	0.401693	2.79603	0.25359	0.107776	-0.0520151	0.0535818	0.0535818
ENSG00000115641	FHL2	7.42e-08	3.97e-06	0.804487	0.149516	4.98027	0.224914	0.0154622	-0.00169022	0.0068927	0.0068927
ENSG00000135253	KCP	0.0023586	0.027308	0.801945	0.263718	3.70649	0.220455	0.0469863	-0.0378617	0.022561	0.022561
ENSG00000149124	GLYAT	0.102203	0.380094	0.801642	0.490521	2.60677	0.274568	0.177272	-0.0867357	0.0633387	0.0633387
ENSG00000100344	PNPLA3	0.000410251	0.00668389	0.800256	0.226483	3.76814	0.218728	0.030034	-0.0221464	0.0212607	0.0212607
ENSG00000132470	ITGB4	0.111063	0.401221	0.800154	0.502158	2.59235	0.221034	0.188028	-0.176601	0.064134	0.064134
ENSG00000223509	AC135983.2	0.00191754	0.0231795	0.79817	0.257249	3.80945	0.238526	0.0457415	-0.0064909	0.0204355	0.0204355
ENSG00000132031	MATN3	0.0002316	0.0041746	0.797828	0.216696	3.64686	0.216889	0.0230576	-0.0159897	0.0238994	0.0238994
ENSG00000070601	FRMPD1	0.627089	0.884424	0.79761	1.64175	4.07749	2.00896	0.32487	2.37048	0.0158716	2.37048
ENSG00000168209	DDIT4	1.43e-14	2.78e-12	0.794909	0.103322	5.06374	0.217203	0.00427643	0.00558798	0.00639892	0.00639892
ENSG00000266027	MSH5-SAPCD1	0.0583812	0.272603	0.794497	0.419742	2.43744	0.24686	0.102988	-0.0483104	0.0731953	0.0731953
ENSG00000243429	OR7E29P	0.293586	0.665162	0.794123	0.7561	1.70685	0.309054	0.440768	-0.292502	0.130919	0.130919
ENSG00000238056	PRRT1	0.0530259	0.257185	0.793813	0.410301	1.65108	0.308005	0.0318244	0.115113	0.136522	0.136522
ENSG00000235956	PRRT1	0.0530259	0.257185	0.793813	0.410301	1.65108	0.308005	0.0318244	0.115113	0.136522	0.136522
ENSG00000178636	AC092656.1	0.194572	0.54547	0.793141	0.611438	1.80015	0.458929	0.202892	0.170964	0.121969	0.170964
ENSG00000182511	FES	0.23123	0.59312	0.792459	0.661928	1.06203	0.358894	0.229399	-0.0050538	0.20875	0.20875
ENSG00000162877	PM20D1	0.328581	0.698024	0.790475	0.809103	1.50654	0.33447	0.502684	-0.313405	0.151963	0.151963
ENSG00000121236	TRIM6	0.404808	0.763023	0.79031	0.948677	2.82546	0.808188	0.221971	0.678017	0.0521763	0.678017
ENSG00000141579	ZNF750	0.162676	0.495249	0.790144	0.565954	2.17631	0.366874	0.229526	0.00862081	0.0907777	0.0907777
ENSG00000231003	MPIG6B	0.0196196	0.13201	0.789089	0.338151	2.23021	0.250797	0.0274504	0.0374136	0.0868954	0.0868954
ENSG00000237459	MPIG6B	0.0196196	0.13201	0.789089	0.338151	2.23021	0.250797	0.0274504	0.0374136	0.0868954	0.0868954
ENSG00000224393	MPIG6B	0.0196196	0.13201	0.789089	0.338151	2.23021	0.250797	0.0274504	0.0374136	0.0868954	0.0868954
ENSG00000230060	MPIG6B	0.0196196	0.13201	0.789089	0.338151	2.23021	0.250797	0.0274504	0.0374136	0.0868954	0.0868954
ENSG00000276358	PLEKHM1	0.06551	0.292385	0.783817	0.42558	2.48058	0.305005	0.110544	0.0397801	0.0705748	0.0705748
ENSG00000225190	PLEKHM1	0.06551	0.292385	0.783817	0.42558	2.48058	0.305005	0.110544	0.0397801	0.0705748	0.0705748
ENSG00000178429	RPS3AP5	0.0551355	0.263571	0.781508	0.407501	2.89092	0.254792	0.116901	-0.0400912	0.0491559	0.0491559
ENSG00000278767	SERPINA10	0.0888387	0.350396	0.781272	0.459152	2.51538	0.239082	0.142304	-0.0888739	0.0685163	0.0685163
ENSG00000101082	SLA2	0.202079	0.5557	0.780712	0.61201	2.17902	0.452875	0.194906	0.17965	0.0905793	0.17965
ENSG00000147003	CLTRN	0.114259	0.407316	0.780133	0.493962	2.32958	0.297221	0.163909	-0.0223816	0.0800898	0.0800898
ENSG00000073849	ST6GAL1	0.190922	0.539565	0.778932	0.595579	1.36985	0.331602	0.186853	0.00718264	0.167862	0.167862
ENSG00000115085	ZAP70	0.0991717	0.372932	0.777023	0.471242	2.24894	0.260485	0.13649	-0.0476451	0.0855788	0.0855788
ENSG00000146374	RSPO3	0.169966	0.508309	0.774209	0.564163	1.67903	0.246672	0.18459	-0.114282	0.13369	0.13369
ENSG00000281991	TMEM265	0.0195537	0.131879	0.774138	0.331565	4.69728	0.273054	0.0284097	0.0815256	0.00891952	0.0815256
ENSG00000271573	AL136982.5	0.0725958	0.310848	0.774033	0.431129	2.66017	0.277742	0.125414	-0.00836407	0.0604587	0.0604587
ENSG00000161835	TAMALIN	0.157991	0.487773	0.773415	0.547799	3.1437	0.399446	0.0511063	0.248977	0.0388246	0.248977
ENSG00000132518	GUCY2D	0.0366387	0.2017	0.773252	0.370018	3.85055	0.270225	0.117264	-0.0108871	0.0196492	0.0196492
ENSG00000270479	BNIP3P37	0.128852	0.436309	0.772645	0.508773	2.31166	0.247247	0.177566	-0.105186	0.0812843	0.0812843
ENSG00000043591	ADRB1	0.0374086	0.204833	0.771774	0.370818	2.80434	0.20449	0.0843243	-0.0754077	0.0531815	0.0531815
ENSG00000163141	BNIPL	6.37e-14	1.02e-11	0.770996	0.102796	5.35429	0.198185	0.00559537	-0.00553587	0.00497166	0.00497166
ENSG00000088882	CPXM1	1.43e-09	1.15e-07	0.770868	0.127383	4.89329	0.201959	0.0087713	-0.00295235	0.00745502	0.00745502
ENSG00000186007	LEMD1	0.00188345	0.0229115	0.769726	0.247658	3.56505	0.224035	0.035463	0.00435136	0.0258714	0.0258714
ENSG00000254454	RCC2P6	0.303212	0.673172	0.768401	0.746332	1.26867	0.284894	0.376519	-0.244397	0.180493	0.180493
ENSG00000101336	HCK	0.443424	0.789453	0.767676	1.00163	2.39385	0.35901	0.927348	-0.683497	0.0759221	0.0759221
ENSG00000205730	ITPRIPL2	0.00834116	0.0705408	0.767359	0.290893	3.02382	0.231688	0.0411526	0.0119604	0.0434663	0.0434663
ENSG00000101384	JAG1	0.2095	0.566121	0.765205	0.609754	1.16748	0.337293	0.177895	0.0352754	0.193904	0.193904
ENSG00000272693	AC073107.1	0.258175	0.624431	0.76331	0.675068	3.50341	0.498025	0.179881	0.275835	0.0274657	0.275835
ENSG00000243708	PLA2G4B	0.339175	0.706554	0.762178	0.797427	3.17616	0.197009	0.598245	-0.593189	0.0376453	0.0376453
ENSG00000249961	TERB1	0.236544	0.599897	0.76204	0.643795	3.31625	0.332311	0.381554	-0.173441	0.0329175	0.0329175
ENSG00000214784	RPS3AP21	0.244102	0.608123	0.758332	0.651044	1.82037	0.455101	0.303762	0.0913568	0.120097	0.120097
ENSG00000079393	DUSP13	0.00781218	0.067374	0.757725	0.28485	3.4513	0.194388	0.0522505	-0.0477416	0.0288892	0.0288892
ENSG00000166928	MS4A14	0.000653425	0.00980314	0.75766	0.222291	4.36911	0.205653	0.0373266	-0.0158713	0.0120869	0.0120869
ENSG00000010319	SEMA3G	0.329839	0.699068	0.757096	0.776957	0.831767	0.257764	0.359177	-0.259128	0.244485	0.244485
ENSG00000166405	RIC3	0.151617	0.477299	0.755588	0.526967	2.29591	0.356189	0.195348	0.053479	0.0823463	0.0823463
ENSG00000143178	TBX19	0.0107586	0.0856621	0.754541	0.295847	3.26796	0.221694	0.0530432	-0.00516838	0.034482	0.034482
ENSG00000259683	AC243562.2	0.13083	0.440335	0.754069	0.499107	2.1381	0.247305	0.155494	-0.068846	0.0936141	0.0936141
ENSG00000176920	FUT2	0.00212431	0.0251201	0.753757	0.245341	3.96421	0.219795	0.0425431	0.00307461	0.0176493	0.0176493
ENSG00000173335	CST9	2.36e-05	0.000586669	0.752705	0.178019	4.06353	0.189123	0.0156103	-0.0152078	0.0160805	0.0160805
ENSG00000108813	DLX4	0.0105568	0.0844059	0.752373	0.294236	3.45068	0.191898	0.0576687	-0.0528536	0.0289063	0.0289063
ENSG00000183773	AIFM3	0.267597	0.635792	0.751745	0.678095	2.2571	0.494915	0.056266	0.403546	0.0850099	0.403546
ENSG00000230666	CEACAM22P	0.0697113	0.303432	0.751588	0.414376	2.00057	0.193654	0.067286	-0.0592471	0.104422	0.104422
ENSG00000085185	BCORL1	0.000544931	0.00847855	0.751082	0.217224	5.99038	0.219499	0.00795923	0.039227	0.00296889	0.039227
ENSG00000205683	DPF3	0.107932	0.393785	0.750978	0.467154	1.98172	0.311165	0.112253	0.0725107	0.105979	0.105979
ENSG00000182379	NXPH4	0.161288	0.493534	0.750349	0.535676	2.37952	0.193874	0.210113	-0.200814	0.0768354	0.0768354
ENSG00000203727	SAMD5	0.171775	0.511155	0.747776	0.547211	2.2445	0.386016	0.174855	0.124585	0.0858893	0.124585
ENSG00000162722	TRIM58	0.228411	0.590269	0.747451	0.620568	2.3297	0.320464	0.305023	-0.103668	0.080082	0.080082
ENSG00000156804	FBXO32	3.19e-07	1.45e-05	0.7466	0.146061	4.72502	0.188702	0.0126388	-0.0082924	0.00869496	0.00869496
ENSG00000186510	CLCNKA	0.000213941	0.00391341	0.745921	0.201493	5.00728	0.203826	0.0338714	-0.00633093	0.00672824	0.00672824
ENSG00000151012	SLC7A11	0.000936119	0.0131452	0.74534	0.225243	3.92451	0.193948	0.0324144	-0.0192585	0.0183198	0.0183198
ENSG00000081985	IL12RB2	0.28883	0.660237	0.744813	0.702195	1.71888	0.352706	0.363341	-0.111654	0.129737	0.129737
ENSG00000170426	SDR9C7	0.208802	0.565108	0.744466	0.592319	1.81339	0.214599	0.230101	-0.185318	0.120741	0.120741
ENSG00000170075	GPR37L1	5.82e-09	4.06e-07	0.7426	0.127554	4.92465	0.194665	0.00705401	0.00921606	0.00724635	0.00921606
ENSG00000278279	LILRB4	0.50462	0.827411	0.741759	1.11169	0.782793	1.0073	0.259748	0.976098	0.25271	0.976098
ENSG00000259612	EEF1A1P22	0.114681	0.4084	0.741646	0.470141	2.05572	0.241721	0.12106	-0.0334971	0.0999726	0.0999726
ENSG00000154146	NRGN	0.0511227	0.250657	0.741608	0.380224	2.69228	0.277168	0.0857954	0.0549656	0.0587751	0.0587751
ENSG00000140807	NKD1	0.310261	0.67957	0.741518	0.730794	0.637346	0.195951	0.255541	-0.236539	0.278519	0.278519
ENSG00000278198	AC011043.2	0.102103	0.379885	0.740991	0.453276	1.88822	0.230587	0.0914747	-0.0201279	0.113984	0.113984
ENSG00000273496	AC011841.1	0.102103	0.379885	0.740991	0.453276	1.88822	0.230587	0.0914747	-0.0201279	0.113984	0.113984
ENSG00000159217	IGF2BP1	0.198259	0.550982	0.74071	0.575744	2.46076	0.403871	0.114321	0.21716	0.0717693	0.21716
ENSG00000198780	FAM169A	0.0124865	0.0958017	0.739674	0.296096	4.76827	0.240821	0.0642826	0.0233903	0.00835659	0.0233903
ENSG00000158220	ESYT3	0.000542444	0.00845508	0.738818	0.213601	4.13614	0.184232	0.0306017	-0.0271805	0.0150236	0.0150236
ENSG00000189334	S100A14	1.26e-37	2.18e-34	0.738414	0.0575968	7.10509	0.183963	0.000961128	0.00235627	0.00145659	0.00235627
ENSG00000197757	HOXC6	4.38e-06	0.00014295	0.738044	0.160712	4.336	0.19532	0.0133629	0.007262	0.0124654	0.0124654
ENSG00000164764	SBSPON	0.00793609	0.0681148	0.737416	0.27777	3.23248	0.21154	0.0414811	0.00393686	0.0356748	0.0356748
ENSG00000198838	RYR3	0.320696	0.688646	0.736643	0.741814	0.251018	0.202389	0.192179	-0.159917	0.358109	0.358109
ENSG00000130876	SLC7A10	0.0458388	0.234548	0.736276	0.368714	3.14074	0.195859	0.0970162	-0.0742783	0.0389339	0.0389339
ENSG00000142279	WTIP	0.00224481	0.0262365	0.735432	0.24067	4.40145	0.181057	0.0461934	-0.0450386	0.0117285	0.0117285
ENSG00000183580	FBXL7	0.00168874	0.0211767	0.735391	0.234191	3.66191	0.190691	0.0312916	-0.0156551	0.023554	0.023554
ENSG00000237972	TUBG1P	0.0571722	0.269066	0.735293	0.386591	2.59617	0.246145	0.0855302	0.0133594	0.0639224	0.0639224
ENSG00000196735	HLA-DQA1	0.20093	0.553856	0.734684	0.574462	1.05821	0.207652	0.120702	-0.0791049	0.209305	0.209305
ENSG00000275585	AC241377.2	0.230041	0.591587	0.730249	0.608413	2.21303	0.276191	0.282047	-0.134393	0.0881186	0.0881186
ENSG00000231834	HLA-A	0.332532	0.701335	0.729871	0.7532	3.0732	0.43255	0.525811	-0.143341	0.041499	0.041499
ENSG00000164707	SLC13A4	0.200378	0.553844	0.728412	0.568861	1.17789	0.300935	0.131115	0.0549962	0.192488	0.192488
ENSG00000136274	NACAD	0.0759389	0.319964	0.727933	0.410161	3.55949	0.288783	0.0768179	0.0914139	0.0260115	0.0914139
ENSG00000203757	OR6K3	0.280835	0.651334	0.727147	0.674255	1.32829	0.245303	0.281662	-0.178079	0.172958	0.172958
ENSG00000173809	TDRD12	0.00648595	0.0588536	0.725577	0.266546	3.96146	0.214983	0.0533519	0.00589217	0.0176949	0.0176949
ENSG00000163568	AIM2	0.248031	0.611937	0.725004	0.62763	1.53032	0.216251	0.244591	-0.183029	0.149329	0.149329
ENSG00000169169	CPT1C	2.48e-11	2.73e-09	0.724796	0.108591	5.66042	0.182971	0.00474145	0.00705049	0.00384878	0.00705049
ENSG00000112706	IMPG1	0.117218	0.413687	0.724362	0.462392	2.47037	0.302266	0.142618	0.0484305	0.0711881	0.0711881
ENSG00000281039	AC005154.5	0.420661	0.773736	0.724178	0.899292	2.53448	0.713962	0.477094	0.331633	0.0674073	0.331633
ENSG00000187323	DCC	0.145344	0.467174	0.724178	0.497315	1.95527	0.225583	0.139126	-0.0629681	0.108196	0.108196
ENSG00000267022	AC067968.1	0.524683	0.838394	0.723919	1.13798	3.00923	0.928564	1.25094	-0.12012	0.0440624	0.0440624
ENSG00000136457	CHAD	0.0202165	0.134889	0.723464	0.311528	3.05198	0.175358	0.0547152	-0.0533783	0.0423347	0.0423347
ENSG00000242299	AC073861.1	0.0836355	0.338604	0.723038	0.417948	2.62798	0.24182	0.112498	-0.0111598	0.0621826	0.0621826
ENSG00000135636	DYSF	0.0195153	0.131805	0.723026	0.309576	3.7357	0.185653	0.0739027	-0.0568065	0.0219345	0.0219345
ENSG00000157214	STEAP2	0.000105356	0.00212756	0.722114	0.186212	4.28049	0.174598	0.0215472	-0.0203742	0.0131277	0.0131277
ENSG00000171724	VAT1L	0.017544	0.122334	0.722089	0.304024	2.9284	0.178274	0.0449385	-0.0382339	0.0474922	0.0474922
ENSG00000153132	CLGN	0.00161508	0.020505	0.721908	0.228947	3.95949	0.179588	0.034689	-0.0258825	0.0177276	0.0177276
ENSG00000132837	DMGDH	0.0288853	0.172143	0.721456	0.330178	2.83055	0.195076	0.0570815	-0.0247168	0.0519362	0.0519362
ENSG00000029153	ARNTL2	0.0317965	0.183517	0.720907	0.335781	2.4488	0.197582	0.0402507	-0.00373187	0.0724978	0.0724978
ENSG00000276023	DUSP14	0.346924	0.712689	0.718409	0.763801	1.25948	0.560965	0.397191	0.186201	0.181679	0.186201
ENSG00000282534	IMPDH1P5	0.186412	0.533297	0.718324	0.543663	1.49047	0.173458	0.141804	-0.139612	0.153765	0.153765
ENSG00000213513	IMPDH1P5	0.186412	0.533297	0.718324	0.543663	1.49047	0.173458	0.141804	-0.139612	0.153765	0.153765
ENSG00000183199	HSP90AB3P	0.240302	0.60425	0.717191	0.610775	1.87921	0.329217	0.258265	-0.0216211	0.114781	0.114781
ENSG00000283008	CYP2D7	0.26372	0.631045	0.71691	0.641449	2.90921	0.445625	0.319518	0.0919394	0.0483383	0.0919394
ENSG00000115461	IGFBP5	0.142579	0.462237	0.716362	0.488567	2.00199	0.175495	0.134392	-0.127737	0.104306	0.104306
ENSG00000236032	OR5H14	0.107502	0.392705	0.716224	0.444992	1.98475	0.192786	0.0922902	-0.0595994	0.105727	0.105727
ENSG00000166407	LMO1	0.116457	0.412126	0.715943	0.456066	1.86685	0.179663	0.0921151	-0.0789081	0.115882	0.115882
ENSG00000172296	SPTLC3	0.0598152	0.276905	0.715926	0.380376	2.39109	0.195124	0.068589	-0.0321777	0.0760969	0.0760969
ENSG00000188100	FAM25A	3.67e-07	1.64e-05	0.715288	0.140656	5.11393	0.183735	0.00763409	0.0121501	0.00612173	0.0121501
ENSG00000163993	S100P	0.257796	0.623952	0.713457	0.630477	2.33155	0.434674	0.248741	0.14876	0.0799594	0.14876
ENSG00000088992	TESC	2.62e-06	9.09e-05	0.712119	0.15156	4.54887	0.182728	0.0127417	0.00779372	0.0102288	0.0102288
ENSG00000112320	SOBP	0.0290553	0.172891	0.711777	0.326094	2.79282	0.217418	0.0526007	0.0202138	0.0537366	0.0537366
ENSG00000183682	BMP8A	0.243606	0.607844	0.711281	0.610007	2.44717	0.216112	0.299511	-0.228304	0.0725978	0.0725978
ENSG00000164850	GPER1	0.336319	0.704551	0.710924	0.739418	2.17456	0.532964	0.184763	0.361976	0.0909063	0.361976
ENSG00000230189	AC008267.2	0.0613377	0.280498	0.710618	0.379796	2.87846	0.205962	0.0945253	-0.0380721	0.0497196	0.0497196
ENSG00000249624	AP000295.1	0.555503	0.85408	0.709023	1.20268	1.68379	0.249033	1.31323	-1.19104	0.133213	0.133213
ENSG00000070371	CLTCL1	0.000212304	0.00389585	0.708515	0.191288	4.46103	0.168589	0.0254946	-0.0236083	0.0110967	0.0110967
ENSG00000283184	DUX4L9	0.430536	0.781092	0.707925	0.898069	2.33623	0.325546	0.726877	-0.489138	0.0796503	0.0796503
ENSG00000283181	DUX4L9	0.430536	0.781092	0.707925	0.898069	2.33623	0.325546	0.726877	-0.489138	0.0796503	0.0796503
ENSG00000158856	DMTN	0.00310112	0.0336932	0.707029	0.23906	3.68871	0.199549	0.0341983	0.0151801	0.0229516	0.0229516
ENSG00000123560	PLP1	0.118939	0.417204	0.706645	0.453198	2.13822	0.185091	0.111783	-0.0838199	0.0936052	0.0936052
ENSG00000243696	AC006254.1	0.228152	0.589776	0.706559	0.586291	1.16046	0.191871	0.148874	-0.11068	0.194864	0.194864
ENSG00000255974	CYP2A6	0.181238	0.526005	0.704946	0.527278	2.8673	0.350998	0.128194	0.149828	0.0502289	0.149828
ENSG00000205129	C4orf47	0.0252763	0.157735	0.704178	0.314765	3.1479	0.189678	0.060407	-0.0238239	0.0386701	0.0386701
ENSG00000235217	TSPY26P	0.00443661	0.044433	0.703984	0.247418	3.88762	0.175436	0.0422461	-0.0268884	0.0189695	0.0189695
ENSG00000239556	AC004951.2	0.00823843	0.0699801	0.703888	0.266408	3.5019	0.200585	0.0434676	0.00968007	0.0275059	0.0275059
ENSG00000166428	PLD4	0.155941	0.484223	0.703736	0.495988	2.32271	0.245383	0.165458	-0.0450048	0.080546	0.080546
ENSG00000262461	SPDYE9	0.341674	0.708515	0.7032	0.73954	3.39777	0.529443	0.180898	0.366021	0.0304261	0.366021
ENSG00000181418	DDN	3.69e-10	3.29e-08	0.702731	0.11214	5.01279	0.165517	0.00588015	-0.00452103	0.00669527	0.00669527
ENSG00000230637	AL022324.1	0.217253	0.577202	0.701413	0.568468	1.754	0.290081	0.196824	-0.0076919	0.126332	0.126332
ENSG00000185567	AHNAK2	9.53e-23	4.02e-20	0.701409	0.07145	7.08942	0.166979	0.00363692	0.000844883	0.00146818	0.00146818
ENSG00000179046	TRIML2	0.477835	0.810867	0.701366	0.988134	2.90777	0.81491	0.510297	0.466112	0.0484021	0.466112
ENSG00000183615	FAM167B	0.0893213	0.35137	0.701204	0.412718	2.82465	0.277453	0.0746243	0.0957122	0.0522144	0.0957122
ENSG00000272968	RBAK-RBAKDN	0.157328	0.486769	0.699362	0.494558	2.34393	0.226961	0.165444	-0.0695557	0.0791439	0.0791439
ENSG00000161249	DMKN	2.75e-18	8.21e-16	0.699342	0.0801892	6.07104	0.163486	0.00363666	-0.00294671	0.00279364	0.00279364
ENSG00000282307	SERPINF1	0.410469	0.767055	0.698379	0.848507	0.503333	0.642554	0.159426	0.560539	0.304231	0.560539
ENSG00000163687	DNASE1L3	0.241563	0.605343	0.697309	0.595436	0.936503	0.236877	0.126899	-0.0147033	0.227645	0.227645
ENSG00000105639	JAK3	0.00103816	0.0143278	0.696318	0.212293	3.54113	0.170298	0.0185898	-0.00557244	0.0264787	0.0264787
ENSG00000164185	ZNF474	0.327508	0.69669	0.696234	0.711062	0.0680163	0.276174	0.10353	0.0683602	0.40208	0.40208
ENSG00000254415	SIGLEC14	0.185426	0.531939	0.696217	0.525752	1.86957	0.186113	0.160776	-0.123966	0.115639	0.115639
ENSG00000161649	CD300LG	0.224473	0.585078	0.693795	0.571156	1.14234	0.240364	0.128859	-0.00898772	0.197361	0.197361
ENSG00000240522	RPL7AP10	0.190604	0.538892	0.693146	0.529607	2.11504	0.239815	0.185123	-0.065627	0.0953598	0.0953598
ENSG00000213231	TCL1B	2.09e-13	3.09e-11	0.692756	0.0943425	5.46575	0.16468	0.00437723	0.00268766	0.00452329	0.00452329
ENSG00000234329	AL604028.2	0.134067	0.446872	0.692279	0.462056	2.33503	0.239665	0.133766	-0.0138945	0.0797297	0.0797297
ENSG00000091513	TF	0.0420317	0.222054	0.691043	0.339878	2.50012	0.177845	0.0461039	-0.0181063	0.0694134	0.0694134
ENSG00000143036	SLC44A3	0.0214575	0.140711	0.690406	0.300198	3.63363	0.178694	0.0659112	-0.036201	0.0242077	0.0242077
ENSG00000100505	TRIM9	0.000562672	0.00869977	0.689785	0.199996	4.36676	0.170842	0.027885	-0.00952349	0.0121133	0.0121133
ENSG00000186897	C1QL4	0.00161682	0.020505	0.689586	0.218718	3.68729	0.163579	0.0248544	-0.01725	0.0229831	0.0229831
ENSG00000125462	MIR9-1HG	0.176992	0.519438	0.689408	0.510645	1.09708	0.305409	0.0570438	0.163427	0.203714	0.203714
ENSG00000204323	SMIM5	0.0911168	0.354792	0.688639	0.407591	2.71893	0.236795	0.108725	0.00935517	0.0574054	0.0574054
ENSG00000160886	LY6K	0.073937	0.314178	0.688216	0.385123	2.17322	0.162464	0.0573152	-0.0504406	0.0910047	0.0910047
ENSG00000081818	PCDHB4	0.0998006	0.374442	0.688104	0.418092	2.54196	0.184537	0.107824	-0.0677628	0.0669767	0.0669767
ENSG00000165186	PTCHD1	0.0194562	0.131529	0.686798	0.293921	3.21631	0.187802	0.0501587	-0.00430184	0.036231	0.036231
ENSG00000248923	MTND5P11	0.344448	0.710771	0.686026	0.725636	1.67529	0.173619	0.392481	-0.367368	0.134067	0.134067
ENSG00000270617	URGCP-MRPS24	0.519119	0.835654	0.68487	1.0623	2.02308	0.216711	1.02589	-0.935352	0.102587	0.102587
ENSG00000101144	BMP7	2.68e-05	0.000656294	0.684784	0.163068	4.26431	0.174037	0.0125166	0.0140748	0.0133274	0.0140748
ENSG00000278704	BX004987.1	0.248952	0.613019	0.682978	0.592402	1.70754	0.30957	0.220088	0.0110366	0.130852	0.130852
ENSG00000161103	AC008132.1	0.319185	0.687444	0.682672	0.685321	1.69924	0.29132	0.337992	-0.134033	0.131673	0.131673
ENSG00000204700	OR2J2	0.368494	0.733491	0.682143	0.758528	1.44216	0.538683	0.220787	0.354578	0.159289	0.354578
ENSG00000152217	SETBP1	0.249668	0.613993	0.681622	0.59212	2.56808	0.198362	0.285114	-0.219875	0.0654911	0.0654911
ENSG00000248751	AC004997.1	0.376383	0.739131	0.681536	0.770462	3.73275	0.182425	0.571615	-0.530224	0.021997	0.021997
ENSG00000167968	DNASE1L2	0.000159976	0.00307603	0.680348	0.180222	4.44471	0.154583	0.0212139	-0.0207757	0.0112662	0.0112662
ENSG00000259619	AC010867.1	0.390829	0.751536	0.68006	0.792504	1.72977	0.572869	0.357046	0.271017	0.128672	0.271017
ENSG00000075643	MOCOS	0.164081	0.497735	0.67898	0.487956	2.88875	0.312406	0.131659	0.106442	0.0492539	0.106442
ENSG00000189120	SP6	0.00337068	0.0359442	0.678369	0.231388	3.68391	0.161743	0.0304819	-0.0179599	0.0230584	0.0230584
ENSG00000179299	NSUN7	0.00717785	0.0633645	0.678051	0.252206	3.30139	0.163855	0.0302163	-0.014311	0.0333917	0.0333917
ENSG00000241962	AC079447.1	0.100341	0.376166	0.677927	0.412565	3.20178	0.266096	0.133473	0.0358783	0.0367369	0.0367369
ENSG00000227742	CALR4P	0.311147	0.680287	0.677616	0.66904	1.18176	0.37923	0.255652	0.0836106	0.191963	0.191963
ENSG00000163701	IL17RE	0.0391128	0.211482	0.677361	0.328338	4.11831	0.157458	0.0925294	-0.0857518	0.0152765	0.0152765
ENSG00000166927	MS4A7	1.38e-05	0.000372198	0.677105	0.15574	5.03482	0.162643	0.0176896	-0.00296151	0.00656522	0.00656522
ENSG00000184795	UNC93B5	0.370742	0.735106	0.676422	0.755708	1.37083	0.160446	0.403351	-0.391455	0.167743	0.167743
ENSG00000100346	CACNA1I	0.00427532	0.0432435	0.675499	0.236428	5.78142	0.189365	0.0397472	0.0161511	0.00349222	0.0161511
ENSG00000185614	INKA1	0.348701	0.714508	0.675444	0.720772	1.52156	0.498416	0.299559	0.219953	0.150295	0.219953
ENSG00000178695	KCTD12	0.0041814	0.0425349	0.672217	0.234701	3.64386	0.161864	0.0311156	-0.0142569	0.023969	0.023969
ENSG00000285394	C3orf52	0.0673306	0.297929	0.672002	0.367322	2.13815	0.170981	0.0413154	-0.010637	0.0936102	0.0936102
ENSG00000114529	C3orf52	0.0673306	0.297929	0.672002	0.367322	2.13815	0.170981	0.0413154	-0.010637	0.0936102	0.0936102
ENSG00000018625	ATP1A2	0.297338	0.668269	0.671942	0.644761	0.825307	0.376833	0.17016	0.169337	0.245556	0.245556
ENSG00000158813	EDA	0.207034	0.562997	0.671308	0.53204	2.11061	0.33893	0.0626993	0.220368	0.0956981	0.220368
ENSG00000197747	S100A10	2.36e-07	1.13e-05	0.670798	0.129776	5.95096	0.161218	0.00265345	0.0141885	0.00305961	0.0141885
ENSG00000164746	C7orf57	0.284725	0.654972	0.670545	0.626816	2.11934	0.22853	0.297866	-0.179886	0.0950324	0.0950324
ENSG00000260548	AL035425.2	0.281802	0.652105	0.670517	0.622995	1.79515	0.366036	0.265688	0.0585702	0.122435	0.122435
ENSG00000182111	ZNF716	0.0760207	0.319964	0.670157	0.377712	2.84121	0.172929	0.0912298	-0.0563922	0.0514362	0.0514362
ENSG00000113916	BCL6	5.09e-13	7.22e-11	0.670032	0.0927668	5.55783	0.155385	0.00345953	0.00514614	0.00418746	0.00514614
ENSG00000143869	GDF7	0.340289	0.707339	0.668957	0.70151	1.30739	0.154266	0.316547	-0.308899	0.175569	0.175569
ENSG00000116990	MYCL	0.307654	0.677198	0.667474	0.654285	1.6094	0.162225	0.287253	-0.266676	0.140836	0.140836
ENSG00000147041	SYTL5	0.0131549	0.0996476	0.667284	0.269115	3.25723	0.17606	0.0375841	0.00387213	0.034839	0.034839
ENSG00000213080	AL354714.2	0.418229	0.7722	0.667133	0.824132	1.57145	0.164961	0.534332	-0.509423	0.144861	0.144861
ENSG00000170425	ADORA2B	0.0250124	0.156655	0.667114	0.297658	3.14036	0.154479	0.0496522	-0.0404543	0.0389479	0.0389479
ENSG00000224952	PBX2	0.18127	0.526009	0.66667	0.498686	5.18938	0.166423	0.242957	-0.215547	0.00573072	0.00573072
ENSG00000214694	ARHGEF33	0.292024	0.663659	0.666473	0.632512	1.20749	0.238175	0.211566	-0.0763964	0.188506	0.188506
ENSG00000185115	NSMCE3	0.351067	0.717321	0.666379	0.714599	2.07856	0.231535	0.412476	-0.287204	0.0981754	0.0981754
ENSG00000064205	CCN5	0.000760858	0.0110616	0.66619	0.197879	4.02118	0.155793	0.0224247	-0.0106394	0.0167314	0.0167314
ENSG00000231192	OR5H1	0.548071	0.850026	0.665272	1.10758	0.736499	0.965353	0.109561	1.11717	0.260696	1.11717
ENSG00000274286	ADRA2B	0.0112441	0.0887915	0.665199	0.262404	3.40984	0.161746	0.038783	-0.0174079	0.0300727	0.0300727
ENSG00000102886	GDPD3	0.00658003	0.0594887	0.664754	0.24463	3.31546	0.159371	0.0269013	-0.00879386	0.0329426	0.0329426
ENSG00000160471	COX6B2	0.171917	0.511215	0.664563	0.486478	1.35508	0.195856	0.0670027	0.00595865	0.169658	0.169658
ENSG00000197253	TPSB2	0.320134	0.688227	0.664312	0.668199	1.7496	0.379517	0.319735	0.0288844	0.126755	0.126755
ENSG00000143248	RGS5	0.0272686	0.166012	0.663327	0.300468	3.31458	0.206855	0.049544	0.0407368	0.0329704	0.0407368
ENSG00000168071	CCDC88B	0.0106924	0.0852851	0.662928	0.259707	3.77173	0.159935	0.0462603	-0.0260948	0.0211876	0.0211876
ENSG00000234797	RPS3AP6	0.45894	0.800528	0.661824	0.89364	2.62517	0.303333	0.736258	-0.500264	0.0623352	0.0623352
ENSG00000136010	ALDH1L2	0.171847	0.511215	0.659747	0.482873	3.28833	0.300533	0.145098	0.0880682	0.0338138	0.0880682
ENSG00000258408	NT5CP2	0.338957	0.706355	0.659018	0.689186	1.40997	0.228513	0.311917	-0.186301	0.16306	0.16306
ENSG00000268975	MIA-RAB4B	0.521611	0.837495	0.658539	1.02758	2.37494	0.326771	0.978792	-0.705472	0.0771296	0.0771296
ENSG00000111344	RASAL1	0.0290866	0.172929	0.658513	0.30175	4.1836	0.205248	0.0473759	0.0436773	0.0143713	0.0436773
ENSG00000255769	GOLGA2P10	0.0328485	0.187333	0.658356	0.308518	5.0107	0.149405	0.0884756	-0.0810848	0.00670775	0.00670775
ENSG00000164756	SLC30A8	0.373355	0.737832	0.65832	0.739515	1.97958	0.378095	0.440725	-0.0902752	0.106157	0.106157
ENSG00000064309	CDON	8.42e-06	0.000246743	0.65764	0.147646	4.93761	0.1503	0.0146372	-0.00543236	0.00716212	0.00716212
ENSG00000162039	MEIOB	0.00216676	0.0255141	0.655784	0.213863	3.85712	0.156866	0.0262107	-0.00593847	0.0195268	0.0195268
ENSG00000100422	CERK	4.77e-06	0.000153837	0.655374	0.143262	4.49852	0.146758	0.00980671	-0.00442771	0.0107173	0.0107173
ENSG00000066185	ZMYND12	0.0315676	0.18244	0.655348	0.304835	3.19169	0.194391	0.0558321	0.0210143	0.0370925	0.0370925
ENSG00000285372	TNKS	0.292623	0.663903	0.654564	0.621981	4.25723	0.336034	0.373445	-0.0836206	0.0134159	0.0134159
ENSG00000189366	ALG1L	0.000765064	0.011104	0.654264	0.194424	3.89405	0.148842	0.0189465	-0.00971473	0.0188543	0.0188543
ENSG00000168594	ADAM29	0.311479	0.680589	0.653449	0.645622	1.37184	0.146199	0.249207	-0.243406	0.16762	0.16762
ENSG00000214988	RPL7AP26	0.332068	0.700956	0.653232	0.673465	1.46918	0.150865	0.297375	-0.284432	0.15618	0.15618
ENSG00000239697	TNFSF12	0.0997982	0.374442	0.653217	0.396892	4.49016	0.247246	0.0312281	0.126295	0.0108007	0.126295
ENSG00000135919	SERPINE2	0.218575	0.578667	0.653072	0.530812	1.70517	0.327765	0.150676	0.12772	0.131086	0.131086
ENSG00000115361	ACADL	0.322384	0.690805	0.651685	0.658553	1.77427	0.430693	0.261895	0.171798	0.1244	0.171798
ENSG00000182613	OR2V2	0.213979	0.571429	0.650449	0.523417	2.39323	0.196292	0.198004	-0.115109	0.0759613	0.0759613
ENSG00000092421	SEMA6A	0.102554	0.380746	0.649846	0.398045	2.35448	0.153891	0.0799862	-0.0602989	0.0784538	0.0784538
ENSG00000101440	ASIP	0.234646	0.597362	0.649799	0.54675	1.65143	0.190751	0.162449	-0.0874419	0.136487	0.136487
ENSG00000166974	MAPRE2	0.0623002	0.283624	0.649598	0.348468	2.80084	0.221613	0.0649218	0.0565083	0.0533499	0.0565083
ENSG00000254827	SLC22A18AS	0.273905	0.644444	0.648989	0.593164	1.47869	0.374958	0.171886	0.179958	0.155097	0.179958
ENSG00000198074	AKR1B10	0.265095	0.632753	0.648755	0.582141	1.7842	0.218637	0.215426	-0.0979122	0.123463	0.123463
ENSG00000203943	SAMD13	0.146234	0.46878	0.648365	0.446237	2.53173	0.272878	0.0880394	0.111088	0.0675659	0.111088
ENSG00000149527	PLCH2	0.00629859	0.0574855	0.647795	0.23713	5.66407	0.177367	0.0312674	0.0249631	0.00383739	0.0249631
ENSG00000233701	PRR23C	0.312621	0.681382	0.647017	0.640777	1.86341	0.241467	0.294406	-0.14152	0.11619	0.11619
ENSG00000138823	MTTP	0.241972	0.605567	0.646395	0.552441	1.21131	0.227974	0.117194	0.0158541	0.187997	0.187997
ENSG00000073670	ADAM11	0.00777883	0.0672324	0.645847	0.242661	4.18437	0.151534	0.0445234	-0.0257822	0.0143609	0.0143609
ENSG00000091490	SEL1L3	0.157724	0.487382	0.645655	0.457014	2.0892	0.170808	0.111515	-0.0637379	0.0973473	0.0973473
ENSG00000225760	LINC00431	0.574429	0.863859	0.645173	1.14893	3.12156	1.01878	0.574108	0.745943	0.0396479	0.745943
ENSG00000154027	AK5	0.205041	0.559948	0.645163	0.509076	1.84501	0.266325	0.141312	0.0500584	0.117847	0.117847
ENSG00000183098	GPC6	0.0215984	0.1411	0.643304	0.280019	4.18387	0.157804	0.0640432	-0.0342582	0.0143676	0.0143676
ENSG00000179761	PIPOX	0.238452	0.602505	0.642267	0.544818	2.39417	0.335386	0.113243	0.183583	0.0759013	0.183583
ENSG00000062282	DGAT2	0.00244339	0.0280269	0.641975	0.211854	3.4739	0.139937	0.0166191	-0.0127796	0.0282632	0.0282632
ENSG00000141497	ZMYND15	0.208036	0.563919	0.641813	0.509787	2.01606	0.140145	0.156726	-0.15247	0.103156	0.103156
ENSG00000144035	NAT8	0.442179	0.788764	0.641779	0.835086	1.42134	0.602206	0.27682	0.420549	0.161719	0.420549
ENSG00000234003	MTATP6P27	0.376504	0.739131	0.641553	0.725446	1.32109	0.29639	0.352418	-0.113628	0.173854	0.173854
ENSG00000073282	TP63	0.200737	0.553856	0.641084	0.501061	2.43277	0.260694	0.177578	0.00796849	0.0734834	0.0734834
ENSG00000267370	AC008752.3	0.217741	0.577557	0.640736	0.519843	2.04823	0.308688	0.169669	0.0880909	0.100568	0.100568
ENSG00000142233	NTN5	0.100415	0.376346	0.639662	0.389363	3.21201	0.237458	0.0764738	0.0751296	0.03638	0.0751296
ENSG00000187260	WDR86	0.104683	0.385667	0.639552	0.394162	2.72955	0.145346	0.0984969	-0.0849914	0.0568666	0.0568666
ENSG00000142694	EVA1B	1.13e-10	1.12e-08	0.639342	0.0991453	5.54238	0.138181	0.00558819	-0.00269526	0.00424161	0.00424161
ENSG00000283515	AC020915.4	0.802901	0.950704	0.637844	2.55553	1.08552	4.48942	1.73767	4.79304	0.205364	4.79304
ENSG00000107014	RLN2	7.2e-27	4.44e-24	0.637756	0.0594253	6.64902	0.137308	0.0016409	0.000954849	0.00189047	0.00189047
ENSG00000205578	POM121B	0.178664	0.52195	0.636713	0.473434	2.50999	0.138257	0.155308	-0.150624	0.0688321	0.0688321
ENSG00000164440	TXLNB	5.74e-06	0.000179282	0.63656	0.140338	4.40304	0.137253	0.00798361	-0.00470791	0.0117111	0.0117111
ENSG00000167757	KLK11	0.286683	0.656893	0.636411	0.59733	1.46373	0.279196	0.2	0.0162846	0.156802	0.156802
ENSG00000158806	NPM2	0.189979	0.53774	0.63607	0.485312	4.18712	0.29188	0.0761054	0.159422	0.014324	0.159422
ENSG00000180432	CYP8B1	0.409746	0.766641	0.635826	0.771315	1.81042	0.531376	0.265736	0.329191	0.121015	0.329191
ENSG00000179094	PER1	0.0823361	0.33614	0.635468	0.365781	3.38992	0.223804	0.0377685	0.0960273	0.0306581	0.0960273
ENSG00000204314	PRRT1	0.0194142	0.131451	0.635197	0.271744	2.70293	0.172705	0.0156199	0.0416993	0.0582251	0.0582251
ENSG00000175886	RPL7AP66	0.33179	0.700884	0.634484	0.65376	1.77658	0.265962	0.30322	-0.105562	0.124181	0.124181
ENSG00000089723	OTUB2	0.00174578	0.0216171	0.634042	0.202544	4.44611	0.135431	0.0297727	-0.0276307	0.0112515	0.0112515
ENSG00000170577	SIX2	2.93e-05	0.000712236	0.633758	0.151658	4.50164	0.14827	0.0123137	0.00926635	0.0106863	0.0106863
ENSG00000102032	RENBP	0.00102988	0.014242	0.632081	0.192576	4.00753	0.149228	0.0201388	0.00394038	0.0169469	0.0169469
ENSG00000285479	CACNA1C	0.00523232	0.0500808	0.631851	0.226278	4.97243	0.155646	0.0442602	-0.0104092	0.00694132	0.00694132
ENSG00000151067	CACNA1C	0.00523232	0.0500808	0.631851	0.226278	4.97243	0.155646	0.0442602	-0.0104092	0.00694132	0.00694132
ENSG00000215124	AMD1P4	0.125372	0.429483	0.631542	0.412069	2.5148	0.20867	0.10125	0.0123324	0.0685506	0.0685506
ENSG00000173080	RXFP4	0.391428	0.75222	0.63114	0.736426	2.13468	0.494328	0.153109	0.389214	0.0938715	0.389214
ENSG00000197558	SSPOP	0.106646	0.390404	0.630682	0.39089	3.751	0.23445	0.120632	0.0321628	0.0216139	0.0321628
ENSG00000165349	SLC7A3	0.202771	0.556896	0.630607	0.4951	2.14059	0.220628	0.151697	-0.0195884	0.093427	0.093427
ENSG00000283243	FO681507.1	0.192505	0.542048	0.62959	0.483109	5.36666	0.287724	0.16654	0.0668545	0.0049195	0.0668545
ENSG00000126259	KIRREL2	0.000252446	0.00447792	0.629513	0.172009	3.97231	0.150006	0.0120715	0.0147942	0.0175156	0.0175156
ENSG00000149260	CAPN5	3.04e-05	0.00072857	0.629462	0.150942	5.43197	0.147263	0.0150507	0.00773286	0.00465417	0.00773286
ENSG00000275246	TLCD2	2.04e-12	2.61e-10	0.62796	0.0893053	5.32717	0.13382	0.00288723	0.000675248	0.00508821	0.00508821
ENSG00000185561	TLCD2	2.04e-12	2.61e-10	0.62796	0.0893053	5.32717	0.13382	0.00288723	0.000675248	0.00508821	0.00508821
ENSG00000112182	BACH2	0.0610578	0.279959	0.627554	0.335039	2.29258	0.142037	0.0296797	-0.0135369	0.0825717	0.0825717
ENSG00000120327	PCDHB14	0.024747	0.155584	0.627356	0.279405	3.41526	0.163536	0.0481516	0.000364561	0.0299155	0.0299155
ENSG00000184260	H2AC20	0.0295305	0.174398	0.627042	0.288119	3.14743	0.136025	0.0443246	-0.0368778	0.0386877	0.0386877
ENSG00000173947	PIFO	0.138307	0.45453	0.62696	0.423014	2.4398	0.132093	0.105891	-0.104292	0.0730499	0.0730499
ENSG00000214872	SMTNL1	0.0781801	0.325879	0.626842	0.355888	2.73193	0.133074	0.0699104	-0.0667646	0.056746	0.056746
ENSG00000271601	LIX1L	0.0400069	0.21481	0.62637	0.304999	4.54234	0.192796	0.0126199	0.0804048	0.0102908	0.0804048
ENSG00000158691	ZSCAN12	0.000747568	0.0109209	0.626181	0.185727	4.1342	0.151684	0.0194435	0.0120308	0.015051	0.015051
ENSG00000072182	ASIC4	0.11972	0.41813	0.626059	0.402364	2.99749	0.238581	0.0370088	0.124888	0.0445474	0.124888
ENSG00000141744	PNMT	6.47e-10	5.59e-08	0.625347	0.101214	5.38717	0.133747	0.0054098	-0.000318153	0.0048344	0.0048344
ENSG00000227141	AL160286.1	0.0501888	0.248256	0.62497	0.319131	3.00308	0.182845	0.0575285	0.0214453	0.044316	0.044316
ENSG00000270804	AC010326.4	0.000297067	0.00512998	0.624585	0.17264	4.23534	0.134803	0.0161117	-0.0089606	0.0136929	0.0136929
ENSG00000219355	RPL31P52	0.35275	0.718638	0.624066	0.671568	1.49587	0.430489	0.236799	0.214205	0.153158	0.214205
ENSG00000123609	NMI	0.113818	0.406461	0.623752	0.394465	2.61121	0.233424	0.0646214	0.0909811	0.0630953	0.0909811
ENSG00000101353	MROH8	0.0368487	0.202469	0.622966	0.298436	4.13744	0.161106	0.0740588	-0.026443	0.0150053	0.0150053
ENSG00000146122	DAAM2	0.00798846	0.0684586	0.622473	0.234669	4.26247	0.16587	0.0357971	0.0192723	0.0133504	0.0192723
ENSG00000172927	MYEOV	4.61e-41	1.33e-37	0.62194	0.0463441	7.34236	0.128959	0.000842501	-0.00080767	0.00130527	0.00130527
ENSG00000175262	C1orf127	0.360505	0.725798	0.62182	0.680029	1.4989	0.195186	0.309621	-0.210172	0.152818	0.152818
ENSG00000197321	SVIL	0.0262251	0.161969	0.621695	0.279682	3.61488	0.142068	0.053571	-0.0337206	0.0246511	0.0246511
ENSG00000187952	HS6ST1P1	0.466342	0.804244	0.621559	0.85327	1.70711	0.165387	0.597174	-0.542261	0.130895	0.130895
ENSG00000265787	CYP4F35P	0.1399	0.457058	0.62124	0.420847	2.70381	0.199112	0.118933	-0.0132339	0.0581797	0.0581797
ENSG00000127074	RGS13	0.365183	0.729937	0.620811	0.685575	0.388613	0.130907	0.142207	-0.138549	0.327807	0.327807
ENSG00000183092	BEGAIN	0.00497669	0.048349	0.619925	0.220729	4.29434	0.160583	0.0261078	0.0226134	0.0129591	0.0226134
ENSG00000250796	AC112484.2	0.188328	0.535698	0.619512	0.470918	2.23306	0.193908	0.13507	-0.036106	0.0866942	0.0866942
ENSG00000087589	CASS4	0.13831	0.45453	0.619487	0.417975	2.39785	0.218755	0.099035	0.0372151	0.0756685	0.0756685
ENSG00000163449	TMEM169	0.0355156	0.197339	0.618701	0.294279	3.10005	0.147162	0.0461379	-0.0167902	0.0404621	0.0404621
ENSG00000277457	LENG1	0.618981	0.881607	0.618365	1.24346	2.2815	0.36613	1.46286	-1.10485	0.0833272	0.0833272
ENSG00000276774	LENG1	0.618981	0.881607	0.618365	1.24346	2.2815	0.36613	1.46286	-1.10485	0.0833272	0.0833272
ENSG00000278257	LENG1	0.618981	0.881607	0.618365	1.24346	2.2815	0.36613	1.46286	-1.10485	0.0833272	0.0833272
ENSG00000276628	LENG1	0.618981	0.881607	0.618365	1.24346	2.2815	0.36613	1.46286	-1.10485	0.0833272	0.0833272
ENSG00000278426	LENG1	0.618981	0.881607	0.618365	1.24346	2.2815	0.36613	1.46286	-1.10485	0.0833272	0.0833272
ENSG00000275935	LENG1	0.618981	0.881607	0.618365	1.24346	2.2815	0.36613	1.46286	-1.10485	0.0833272	0.0833272
ENSG00000185507	IRF7	0.0467911	0.237682	0.617973	0.310822	4.2419	0.129853	0.0830013	-0.0791676	0.0136093	0.0136093
ENSG00000074219	TEAD2	7.79e-24	3.74e-21	0.617953	0.0613888	6.77064	0.127468	0.00201504	-0.00174654	0.00175355	0.00175355
ENSG00000277131	MMEL1	0.0755953	0.319106	0.616814	0.347142	2.9207	0.207158	0.0705802	0.0499273	0.04783	0.0499273
ENSG00000138696	BMPR1B	0.0706584	0.305809	0.61607	0.340809	2.86774	0.164145	0.0659421	-0.00949493	0.050209	0.050209
ENSG00000185436	IFNLR1	0.161465	0.493561	0.615459	0.439563	2.9386	0.255073	0.0360769	0.157139	0.0470473	0.157139
ENSG00000166289	PLEKHF1	0.000249732	0.00444579	0.615218	0.167976	3.99892	0.132421	0.0111319	-0.00174706	0.0170841	0.0170841
ENSG00000120318	ARAP3	0.0902569	0.352743	0.615124	0.36311	3.11612	0.158883	0.0919959	-0.0428602	0.0398526	0.0398526
ENSG00000143434	SEMA6C	0.0041652	0.0424026	0.614815	0.214567	5.04868	0.156692	0.0139533	0.0320859	0.00648487	0.0320859
ENSG00000140961	OSGIN1	0.000286264	0.00495331	0.61437	0.169368	4.61745	0.129416	0.0190851	-0.0136868	0.0096004	0.0096004
ENSG00000113749	HRH2	0.297655	0.668721	0.613864	0.589418	2.06679	0.162334	0.248315	-0.193229	0.0990982	0.0990982
ENSG00000213671	OLA1P2	0.357027	0.722546	0.613167	0.66573	2.17493	0.130489	0.352317	-0.344571	0.0908794	0.0908794
ENSG00000137491	SLCO2B1	0.34103	0.708442	0.612917	0.64373	0.329528	0.282788	0.0738478	0.162501	0.340541	0.340541
ENSG00000110195	FOLR1	2.57e-09	1.93e-07	0.612817	0.102877	5.82269	0.132237	0.00335821	0.00722544	0.00338016	0.00722544
ENSG00000180914	OXTR	0.00206987	0.0246248	0.612789	0.198956	3.39155	0.13932	0.00897401	0.0122508	0.0306095	0.0306095
ENSG00000204520	MICA	0.327022	0.696171	0.612179	0.62459	4.5646	0.384997	0.0658587	0.324255	0.0100809	0.324255
ENSG00000171016	PYGO1	0.217778	0.577557	0.61063	0.495457	1.5183	0.174243	0.0948216	-0.0198921	0.150656	0.150656
ENSG00000180610	ZBTB12BP	0.280695	0.651289	0.609839	0.565315	1.76397	0.214505	0.194202	-0.0583966	0.125379	0.125379
ENSG00000273291	AC092042.3	0.130011	0.438513	0.609708	0.402698	2.52237	0.232025	0.053589	0.108577	0.0681089	0.108577
ENSG00000047365	ARAP2	0.0567232	0.268121	0.609354	0.319797	3.45725	0.135052	0.0735474	-0.0566261	0.0287229	0.0287229
ENSG00000132510	KDM6B	5.79e-06	0.000180729	0.609258	0.13438	4.82664	0.128175	0.0101362	-0.00347144	0.00792186	0.00792186
ENSG00000105141	CASP14	0.0118181	0.0920555	0.608792	0.241821	3.8268	0.141806	0.0383781	-0.0109825	0.0200994	0.0200994
ENSG00000268222	EEF1A1P7	0.300063	0.670574	0.608331	0.587023	1.93164	0.199782	0.234389	-0.119749	0.110208	0.110208
ENSG00000213203	GIMAP1	0.324356	0.693228	0.60829	0.617212	1.13993	0.183751	0.183255	-0.0926377	0.197695	0.197695
ENSG00000214975	PPIAP29	0.431941	0.782	0.608212	0.773931	1.6467	0.462603	0.461999	0.046945	0.13697	0.13697
ENSG00000140675	SLC5A2	0.125291	0.429462	0.606565	0.395688	2.31687	0.206958	0.075633	0.0508441	0.0809357	0.0809357
ENSG00000118492	ADGB	0.337868	0.705318	0.606489	0.632824	0.512831	0.151732	0.098121	-0.0544375	0.302345	0.302345
ENSG00000126583	PRKCG	0.115344	0.410003	0.605895	0.384789	1.99698	0.149884	0.0433452	-0.00207361	0.104717	0.104717
ENSG00000144504	ANKMY1	0.153258	0.480239	0.605847	0.424227	4.94216	0.242329	0.0531317	0.126837	0.00713282	0.126837
ENSG00000214575	CPEB1	0.441352	0.788141	0.605782	0.786819	2.40554	0.535047	0.140572	0.478512	0.0751825	0.478512
ENSG00000242732	RTL5	2.23e-05	0.00056272	0.605007	0.142673	5.00213	0.135582	0.00735743	0.012998	0.00675927	0.012998
ENSG00000262304	AC027796.3	0.576528	0.864961	0.604946	1.08323	3.40854	0.283255	1.14328	-0.901381	0.0301108	0.0301108
ENSG00000170085	SIMC1	0.000481767	0.00766834	0.60483	0.173269	3.97807	0.129147	0.0126008	-0.00178933	0.0174213	0.0174213
ENSG00000185245	GP1BA	0.0184178	0.126438	0.60468	0.256534	3.36195	0.162983	0.0343118	0.0273435	0.0314981	0.0314981
ENSG00000104888	SLC17A7	0.00339909	0.0361802	0.60391	0.206174	3.79434	0.127228	0.0217744	-0.0132861	0.0207332	0.0207332
ENSG00000224861	YBX1P1	0.383429	0.745552	0.603113	0.691964	1.86366	0.158219	0.362648	-0.307192	0.116167	0.116167
ENSG00000266992	DHX40P1	0.381765	0.744074	0.602601	0.688964	2.44319	0.404596	0.401829	0.0235002	0.0728418	0.0728418
ENSG00000142606	MMEL1	0.0802417	0.330409	0.602537	0.344447	2.91878	0.195346	0.0707293	0.0407648	0.0479148	0.0479148
ENSG00000217442	SYCE3	0.209985	0.566714	0.602167	0.480348	2.23599	0.171661	0.144247	-0.0680571	0.0864874	0.0864874
ENSG00000257017	HP	0.282044	0.652293	0.602119	0.559726	1.46624	0.154219	0.156777	-0.106722	0.156516	0.156516
ENSG00000130649	CYP2E1	0.286034	0.656397	0.601403	0.563713	1.86794	0.33241	0.160975	0.156797	0.115784	0.156797
ENSG00000196878	LAMB3	0.236513	0.599897	0.600534	0.507316	4.29893	0.291793	0.0507488	0.206621	0.0129038	0.206621
ENSG00000108950	FAM20A	0.234751	0.597412	0.600456	0.505345	2.8861	0.210359	0.206	-0.0707355	0.0493736	0.0493736
ENSG00000274042	GOLGA6L10	0.656768	0.899712	0.599749	1.34963	2.865	0.250711	1.77117	-1.57496	0.0503346	0.0503346
ENSG00000164588	HCN1	0.303515	0.673413	0.5992	0.582355	1.24737	0.144734	0.155887	-0.118306	0.18325	0.18325
ENSG00000055163	CYFIP2	0.0127991	0.0977661	0.598979	0.24062	3.7599	0.123945	0.0364684	-0.029939	0.0214297	0.0214297
ENSG00000214193	SH3D21	2.85e-06	9.78e-05	0.598487	0.127848	6.01755	0.130292	0.00268956	0.0136555	0.00290833	0.0136555
ENSG00000115194	SLC30A3	0.300606	0.671268	0.598453	0.578141	0.798993	0.189031	0.0842834	0.0201893	0.249964	0.249964
ENSG00000144199	FAHD2B	1.6e-09	1.27e-07	0.597924	0.0990953	5.5412	0.122024	0.00557411	-0.00129509	0.00424577	0.00424577
ENSG00000281484	BTG3	0.310158	0.679563	0.597039	0.588279	2.99426	0.131306	0.301391	-0.28266	0.0446812	0.0446812
ENSG00000141946	ZIM3	0.22759	0.588816	0.596948	0.494739	2.35591	0.133754	0.166406	-0.143948	0.0783606	0.0783606
ENSG00000142552	RCN3	0.298826	0.669353	0.596005	0.573658	2.10341	0.337796	0.148941	0.180143	0.0962505	0.180143
ENSG00000110169	HPX	0.0270887	0.165481	0.595962	0.269637	5.18936	0.131107	0.0669733	-0.0478976	0.00573079	0.00573079
ENSG00000118997	DNAH7	0.130904	0.440335	0.594637	0.393656	2.8873	0.189736	0.105646	0.00216101	0.0493193	0.0493193
ENSG00000142512	SIGLEC10	0.111875	0.403041	0.593962	0.373603	3.33664	0.21065	0.0571494	0.0824298	0.0322768	0.0824298
ENSG00000137101	CD72	0.0143582	0.106054	0.593541	0.242442	4.04637	0.156616	0.0212588	0.0375193	0.016341	0.0375193
ENSG00000281848	TOMM40P4	0.0451975	0.232557	0.59327	0.296219	2.83097	0.118829	0.0358292	-0.0335701	0.0519164	0.0519164
ENSG00000213222	TOMM40P4	0.0451975	0.232557	0.59327	0.296219	2.83097	0.118829	0.0358292	-0.0335701	0.0519164	0.0519164
ENSG00000004660	CAMKK1	9.91e-06	0.00028374	0.593031	0.134199	4.78474	0.127155	0.00977799	0.00511116	0.00823145	0.00823145
ENSG00000254673	AC110275.1	0.816904	0.95519	0.591669	2.55549	1.08947	4.47036	1.59026	4.94025	0.204798	4.94025
ENSG00000186765	FSCN2	0.0511547	0.250711	0.59144	0.303275	3.45788	0.126468	0.06327	-0.0484692	0.0287055	0.0287055
ENSG00000164794	KCNV1	0.152498	0.479112	0.590863	0.41297	2.25922	0.126396	0.0856814	-0.0706471	0.0848626	0.0848626
ENSG00000198520	ARMH1	0.140114	0.457588	0.590859	0.400483	2.72113	0.144291	0.103093	-0.0612142	0.0572935	0.0572935
ENSG00000069188	SDK2	0.59133	0.869998	0.590452	1.09972	5.69407	0.833064	1.20565	-0.130366	0.00374523	0.00374523
ENSG00000165794	SLC39A2	0.0606304	0.279084	0.590044	0.314492	2.99741	0.141357	0.0543548	-0.0163946	0.0445504	0.0445504
ENSG00000169083	AR	1.98e-07	9.6e-06	0.589798	0.113389	5.22735	0.118963	0.0073123	-0.00279788	0.00554484	0.00554484
ENSG00000123454	DBH	0.0352514	0.196377	0.589634	0.28005	2.93925	0.166335	0.0314089	0.0442599	0.0470193	0.0470193
ENSG00000142748	FCN3	0.310644	0.679949	0.589518	0.581452	1.99621	0.196185	0.233306	-0.112795	0.10478	0.10478
ENSG00000268864	AC011487.2	0.353224	0.71918	0.588068	0.633453	2.08367	0.215862	0.303486	-0.152606	0.0977772	0.0977772
ENSG00000047644	WWC3	7.98e-20	2.81e-17	0.587216	0.0644336	6.72296	0.115669	0.00234649	-0.00125343	0.0018052	0.0018052
ENSG00000174950	CD164L2	2.56e-06	8.96e-05	0.58668	0.124738	4.91276	0.119241	0.00823484	-0.00146946	0.00732464	0.00732464
ENSG00000235568	NFAM1	0.19013	0.537843	0.586591	0.447713	3.06677	0.248328	0.117399	0.0830485	0.0417509	0.0830485
ENSG00000120500	ARR3	0.259774	0.625648	0.586343	0.520303	2.49819	0.146217	0.201188	-0.153761	0.0695272	0.0695272
ENSG00000214279	SCART1	0.0268382	0.164602	0.586067	0.264726	3.87009	0.134123	0.0507922	-0.021344	0.0192875	0.0192875
ENSG00000229031	MTCO1P25	0.299118	0.669572	0.585996	0.564365	2.07906	0.223773	0.220371	-0.0564074	0.0981367	0.0981367
ENSG00000145730	PAM	0.00330846	0.035391	0.585479	0.199311	4.31892	0.118613	0.0270593	-0.0205323	0.0126654	0.0126654
ENSG00000121895	TMEM156	0.232745	0.594977	0.584945	0.490184	2.20394	0.174251	0.151509	-0.0612132	0.088771	0.088771
ENSG00000124813	RUNX2	0.00580542	0.0543916	0.584638	0.211935	4.3555	0.131573	0.0326753	-0.00621611	0.012241	0.012241
ENSG00000258830	AC137834.1	0.518734	0.835601	0.583303	0.903927	3.37005	0.658137	0.771951	0.0451326	0.0312524	0.0451326
ENSG00000117245	KIF17	0.299425	0.669754	0.582823	0.561667	3.63014	0.147853	0.29118	-0.239242	0.0242895	0.0242895
ENSG00000152402	GUCY1A2	0.398811	0.758567	0.582302	0.690139	0.211036	0.159761	0.108943	-0.0388393	0.367349	0.367349
ENSG00000187867	PALM3	1.58e-06	5.97e-05	0.581929	0.121211	5.18457	0.118689	0.00893737	-0.000225001	0.00575478	0.00575478
ENSG00000152377	SPOCK1	0.124631	0.428305	0.581786	0.37886	2.6653	0.147197	0.0833481	-0.0317898	0.0601871	0.0601871
ENSG00000214198	TTC41P	0.186208	0.533178	0.581408	0.439834	3.30623	0.241648	0.0674604	0.125994	0.0332367	0.125994
ENSG00000028277	POU2F2	0.386508	0.748432	0.580724	0.670606	2.00416	0.412222	0.273262	0.176451	0.104128	0.176451
ENSG00000158715	SLC45A3	9.55e-05	0.00195976	0.580691	0.148824	4.44835	0.119317	0.0109206	-0.000546712	0.0112281	0.0112281
ENSG00000231179	MICB	0.00290874	0.0320258	0.579519	0.194651	4.83462	0.1233	0.0300247	-0.0129951	0.00786429	0.00786429
ENSG00000204516	MICB	0.00290874	0.0320258	0.579519	0.194651	4.83462	0.1233	0.0300247	-0.0129951	0.00786429	0.00786429
ENSG00000242337	INHCAP	0.1958	0.547847	0.579455	0.447936	2.39504	0.245687	0.123197	0.0774497	0.0758462	0.0774497
ENSG00000168539	CHRM1	0.382664	0.745033	0.578939	0.663162	2.61956	0.404912	0.081349	0.358434	0.0626395	0.358434
ENSG00000167034	NKX3-1	0.21088	0.56788	0.578722	0.462553	1.97398	0.191905	0.107331	0.0130674	0.106624	0.106624
ENSG00000261588	AC093249.4	0.303909	0.673847	0.577834	0.562047	1.88601	0.321895	0.182354	0.133544	0.11418	0.133544
ENSG00000156463	SH3RF2	0.0300483	0.176551	0.577833	0.266349	2.89298	0.117167	0.0218784	-0.0130733	0.0490636	0.0490636
ENSG00000230332	RNF39	0.663657	0.902252	0.577683	1.3284	2.3498	0.114546	1.68589	-1.68093	0.0787591	0.0787591
ENSG00000204618	RNF39	0.663657	0.902252	0.577683	1.3284	2.3498	0.114546	1.68589	-1.68093	0.0787591	0.0787591
ENSG00000154358	OBSCN	2.35e-06	8.32e-05	0.577445	0.122317	6.19382	0.11538	0.0124056	-0.00605689	0.00255587	0.00255587
ENSG00000283302	C13orf46	0.421952	0.774277	0.57689	0.718383	1.54868	0.315685	0.368754	-0.0616283	0.147321	0.147321
ENSG00000283199	C13orf46	0.421952	0.774277	0.57689	0.718383	1.54868	0.315685	0.368754	-0.0616283	0.147321	0.147321
ENSG00000268869	ESPNP	0.170251	0.508543	0.576788	0.420584	2.64738	0.127552	0.115751	-0.0907649	0.0611394	0.0611394
ENSG00000274392	AC093724.1	0.0556228	0.265158	0.57642	0.301163	3.47049	0.17122	0.0521635	0.0385358	0.0283566	0.0385358
ENSG00000154277	UCHL1	0.0612548	0.280267	0.576264	0.30789	3.16673	0.149386	0.0568117	0.00122696	0.0379848	0.0379848
ENSG00000253772	AC112191.1	0.439866	0.787313	0.576001	0.74571	1.51341	0.450182	0.404886	0.104498	0.151198	0.151198
ENSG00000129226	CD68	0.0526261	0.25582	0.575466	0.296942	3.21873	0.13181	0.0520272	-0.0198923	0.0361473	0.0361473
ENSG00000188338	SLC38A3	0.216642	0.576379	0.575218	0.465573	2.04621	0.148034	0.11603	-0.0594163	0.100728	0.100728
ENSG00000235272	RAMACL	0.0601243	0.277686	0.575077	0.305911	3.98502	0.172626	0.0706567	0.022925	0.0173082	0.022925
ENSG00000159374	M1AP	0.31311	0.681832	0.572698	0.567749	1.72456	0.324221	0.148445	0.173894	0.129181	0.173894
ENSG00000181016	LSMEM1	0.528466	0.840392	0.570978	0.905811	2.42753	0.655667	0.0706491	0.749844	0.073808	0.749844
ENSG00000162496	DHRS3	0.308223	0.677368	0.570909	0.560287	1.63104	0.183821	0.175338	-0.0625748	0.138583	0.138583
ENSG00000144810	COL8A1	0.266507	0.634272	0.570817	0.51372	2.34273	0.251481	0.184686	0.0296195	0.0792224	0.0792224
ENSG00000135436	FAM186B	0.151583	0.477279	0.570606	0.397922	2.99923	0.139682	0.113867	-0.0671403	0.0444752	0.0444752
ENSG00000183395	PMCH	0.409213	0.76635	0.570362	0.691114	1.8725	0.233761	0.362262	-0.174277	0.115377	0.115377
ENSG00000235036	AL035456.1	0.371127	0.735531	0.570202	0.63755	2.16906	0.247518	0.315159	-0.106447	0.0913105	0.0913105
ENSG00000144063	MALL	0.000197095	0.00366737	0.569855	0.153075	4.4432	0.123866	0.00839913	0.0150329	0.0112819	0.0150329
ENSG00000163154	TNFAIP8L2	0.343545	0.709808	0.56853	0.600231	1.63058	0.181364	0.221647	-0.111214	0.13863	0.13863
ENSG00000020181	ADGRA2	6.35e-07	2.69e-05	0.568477	0.114147	5.82604	0.114095	0.00965824	-9.84e-05	0.00337127	0.00337127
ENSG00000178202	POGLUT3	0.463545	0.803127	0.568344	0.775343	1.59749	0.508442	0.125108	0.476048	0.14209	0.476048
ENSG00000251348	HSPD1P11	0.238748	0.602771	0.56791	0.482046	2.20745	0.113755	0.14385	-0.134478	0.0885185	0.0885185
ENSG00000182993	C12orf60	9.71e-06	0.000278473	0.566499	0.128068	5.19542	0.117908	0.00589933	0.010502	0.00570066	0.010502
ENSG00000281896	AC018638.8	0.361947	0.727345	0.566108	0.620963	2.10406	0.114654	0.289395	-0.277653	0.0962007	0.0962007
ENSG00000230295	GTF2IP23	0.313266	0.681832	0.565765	0.561057	1.84938	0.11862	0.197333	-0.179448	0.117452	0.117452
ENSG00000175265	GOLGA8A	0.750124	0.933105	0.565258	1.77489	1.01062	2.20666	0.69512	2.45511	0.216324	2.45511
ENSG00000112137	PHACTR1	0.199163	0.552318	0.564708	0.439825	1.89305	0.134707	0.0798865	-0.0372739	0.113559	0.113559
ENSG00000182853	VMO1	0.14511	0.467021	0.564572	0.387483	2.49524	0.177998	0.0804416	0.0271848	0.0697017	0.0697017
ENSG00000270773	AC137695.2	0.298972	0.669497	0.56452	0.543519	2.09374	0.226216	0.198417	-0.0184345	0.0969956	0.0969956
ENSG00000170153	RNF150	0.0172376	0.120782	0.564398	0.236982	3.76044	0.113398	0.0347419	-0.0239172	0.0214188	0.0214188
ENSG00000101276	SLC52A3	5.56e-14	9.07e-12	0.56412	0.0750361	6.0386	0.109612	0.00276794	0.00253441	0.00286248	0.00286248
ENSG00000229474	PATL2	0.306052	0.675966	0.564006	0.551034	1.91044	0.19035	0.191599	-0.0651257	0.112039	0.112039
ENSG00000134668	SPOCD1	0.00962598	0.0790098	0.563983	0.21784	4.32869	0.113373	0.0349034	-0.023883	0.0125507	0.0125507
ENSG00000092850	TEKT2	0.000148801	0.00289986	0.563756	0.148628	4.73727	0.106817	0.0134927	-0.0121775	0.00859769	0.00859769
ENSG00000180316	PNPLA1	0.218064	0.578136	0.563071	0.457152	2.02323	0.111543	0.106413	-0.0976229	0.102575	0.102575
ENSG00000263309	KRT23	0.000398795	0.0065466	0.563033	0.159009	3.9333	0.105779	0.00711522	-0.00694913	0.0181687	0.0181687
ENSG00000108244	KRT23	0.000398795	0.0065466	0.563033	0.159009	3.9333	0.105779	0.00711522	-0.00694913	0.0181687	0.0181687
ENSG00000138347	MYPN	0.395717	0.755191	0.561556	0.661203	2.97591	0.30267	0.391738	-0.0954065	0.0454503	0.0454503
ENSG00000243056	EIF4EBP3	0.29482	0.665911	0.561175	0.535673	2.7475	0.270286	0.230981	0.0169886	0.0559642	0.0559642
ENSG00000008441	NFIX	0.395471	0.755039	0.560821	0.659994	2.74095	0.395235	0.145124	0.290468	0.0562925	0.290468
ENSG00000197653	DNAH10	0.00939497	0.0774447	0.560704	0.215877	3.96112	0.135865	0.0203377	0.026265	0.0177005	0.026265
ENSG00000064195	DLX3	8.61e-05	0.00179939	0.56063	0.142773	4.39796	0.117635	0.00861748	0.0106819	0.0117666	0.0117666
ENSG00000166448	TMEM130	0.326226	0.695504	0.559991	0.570405	1.8331	0.245006	0.206431	0.00428294	0.11893	0.11893
ENSG00000165959	CLMN	0.00114571	0.01554	0.559567	0.172065	4.04289	0.106208	0.0132121	-0.0104571	0.0163944	0.0163944
ENSG00000144649	GASK1A	1.58e-12	2.07e-10	0.559085	0.0791124	6.14795	0.106104	0.00361807	-0.000750223	0.0026407	0.0026407
ENSG00000143365	RORC	1.7e-08	1.06e-06	0.558944	0.0991105	5.44817	0.105528	0.00523201	-0.00314959	0.00459088	0.00459088
ENSG00000163273	NPPC	0.381668	0.744052	0.558553	0.638472	1.3242	0.170839	0.23418	-0.133913	0.173467	0.173467
ENSG00000132334	PTPRE	0.243	0.607096	0.558377	0.478258	2.136	0.256415	0.0956591	0.133072	0.0937717	0.133072
ENSG00000251158	AC131392.1	0.582441	0.867041	0.55786	1.01462	2.18906	0.224192	0.939601	-0.758917	0.089847	0.089847
ENSG00000125775	SDCBP2	0.013592	0.101887	0.557388	0.225858	3.80866	0.137569	0.019527	0.031485	0.0204508	0.031485
ENSG00000083307	GRHL2	0.0193448	0.131064	0.556745	0.238046	5.59218	0.126236	0.0525956	-0.0182247	0.00407006	0.00407006
ENSG00000273738	FCAR	0.485127	0.815291	0.556549	0.797257	1.11322	0.43411	0.434189	0.0621023	0.20143	0.20143
ENSG00000158427	TMSB15B	0.0948612	0.363747	0.556317	0.333066	3.19185	0.169595	0.073846	0.0258019	0.0370867	0.0370867
ENSG00000254706	AL512785.2	0.0043742	0.0440632	0.554792	0.194675	4.25437	0.108655	0.0244467	-0.0153611	0.0134517	0.0134517
ENSG00000242948	EPS15P1	0.67329	0.904037	0.553656	1.31311	0.883033	1.25168	0.172684	1.55157	0.236116	1.55157
ENSG00000234338	AC073349.2	0.000656446	0.00981602	0.551867	0.161973	4.37659	0.109206	0.0142323	-0.00270211	0.0120029	0.0120029
ENSG00000228882	CICP9	0.41764	0.772152	0.551842	0.680847	1.59775	0.176974	0.321491	-0.208295	0.142062	0.142062
ENSG00000134897	BIVM	0.000530993	0.0083157	0.551724	0.159245	5.10834	0.118372	0.0102941	0.015065	0.0061519	0.015065
ENSG00000232136	DUXAP7	0.534271	0.842112	0.551527	0.887414	1.58804	0.626396	0.228037	0.559466	0.14309	0.559466
ENSG00000163297	ANTXR2	0.0479552	0.241537	0.550971	0.278583	3.95572	0.152929	0.0388917	0.0387165	0.0177904	0.0387165
ENSG00000077327	SPAG6	1.77e-17	5.1e-15	0.550722	0.0647298	6.33196	0.101384	0.00186544	-0.00143599	0.0023245	0.0023245
ENSG00000284128	AP000356.3	0.0419606	0.222017	0.550616	0.270718	3.67967	0.114863	0.0501352	-0.0294292	0.0231529	0.0231529
ENSG00000161638	ITGA5	0.227017	0.588479	0.549729	0.455044	1.8842	0.122467	0.0927258	-0.0601261	0.114339	0.114339
ENSG00000131620	ANO1	2.77e-11	3.03e-09	0.549469	0.0825231	6.74299	0.105179	0.00161118	0.00519889	0.00178319	0.00519889
ENSG00000100234	TIMP3	5.41e-09	3.8e-07	0.54946	0.0941817	5.49278	0.100775	0.00444871	-0.00423995	0.0044215	0.0044215
ENSG00000168970	JMJD7-PLA2G4B	0.00324524	0.0349282	0.547912	0.186143	4.50558	0.104756	0.0240018	-0.0169707	0.0106473	0.0106473
ENSG00000173421	IHO1	0.305813	0.675823	0.546812	0.533971	2.16579	0.289751	0.119993	0.165132	0.0915516	0.165132
ENSG00000130700	GATA5	3.65e-06	0.000121115	0.546736	0.118077	5.03088	0.108092	0.00735381	0.00532354	0.00658827	0.00658827
ENSG00000079150	FKBP7	0.0355002	0.197317	0.546713	0.260017	3.49366	0.0998638	0.0398821	-0.0395342	0.0277267	0.0277267
ENSG00000214031	CLDN7P1	0.303944	0.673847	0.546692	0.531795	2.3896	0.177636	0.206614	-0.0895963	0.0761919	0.0761919
ENSG00000274233	CCL5	0.35135	0.717469	0.545903	0.585749	1.98641	0.279792	0.237512	0.0331709	0.10559	0.10559
ENSG00000271503	CCL5	0.35135	0.717469	0.545903	0.585749	1.98641	0.279792	0.237512	0.0331709	0.10559	0.10559
ENSG00000197249	SERPINA1	4.93e-15	1.07e-12	0.545777	0.069715	6.17341	0.100778	0.00226711	-3.64e-05	0.00259307	0.00259307
ENSG00000146197	SCUBE3	0.0502211	0.248256	0.545299	0.278487	4.37107	0.150821	0.015669	0.0618862	0.0120648	0.0618862
ENSG00000113140	SPARC	5.33e-13	7.43e-11	0.545108	0.0755346	6.01763	0.0998914	0.00279734	-0.00153162	0.00290814	0.00290814
ENSG00000129680	MAP7D3	0.305622	0.675496	0.545083	0.532073	1.29055	0.130122	0.105405	-0.0587801	0.177697	0.177697
ENSG00000183054	RGPD6	0.186342	0.533297	0.544243	0.411844	3.5676	0.211811	0.113814	0.0558019	0.0258075	0.0558019
ENSG00000171817	ZNF540	0.0597213	0.276619	0.544125	0.288991	4.05283	0.102772	0.0672733	-0.0611519	0.0162424	0.0162424
ENSG00000177984	LCN15	0.325596	0.694674	0.543978	0.553373	1.03005	0.229737	0.0927873	0.103863	0.213434	0.213434
ENSG00000167037	SGSM1	0.169274	0.50668	0.543803	0.395626	2.35742	0.126979	0.0782574	-0.0356495	0.0782626	0.0782626
ENSG00000131686	CA6	0.411534	0.767729	0.543799	0.662203	1.92205	0.390914	0.120658	0.317854	0.111033	0.317854
ENSG00000125122	LRRC29	0.0166499	0.117955	0.543539	0.227009	3.83771	0.114812	0.0316419	-0.00714117	0.0198911	0.0198911
ENSG00000254440	PBOV1	0.247707	0.61187	0.542944	0.4697	2.16131	0.116239	0.128735	-0.101771	0.091883	0.091883
ENSG00000128203	ASPHD2	0.00617454	0.0566922	0.542833	0.198233	4.29793	0.12442	0.0140431	0.0252531	0.0129159	0.0252531
ENSG00000103184	SEC14L5	0.150364	0.475403	0.54273	0.377355	2.50287	0.112631	0.0731462	-0.0514771	0.0692509	0.0692509
ENSG00000073146	MOV10L1	0.241838	0.605567	0.542565	0.463571	2.17675	0.2356	0.124152	0.0820592	0.0907459	0.0907459
ENSG00000177453	NIM1K	0.325867	0.694995	0.54211	0.551782	2.66281	0.124605	0.244144	-0.204179	0.0603188	0.0603188
ENSG00000007174	DNAH9	0.0214813	0.140809	0.54209	0.235751	3.39941	0.112494	0.0252009	-0.00339094	0.0303778	0.0303778
ENSG00000132669	RIN2	0.00882449	0.0738192	0.540953	0.206567	4.40593	0.120411	0.03099	0.00331154	0.0116797	0.0116797
ENSG00000002016	RAD52	2.34e-05	0.000582978	0.540878	0.127868	5.23414	0.101923	0.0108378	-0.00422738	0.00551235	0.00551235
ENSG00000085117	CD82	0.00154497	0.0197971	0.540875	0.170833	4.43986	0.107795	0.0178669	-0.00244748	0.011317	0.011317
ENSG00000213648	SULT1A4	0.291411	0.663477	0.540778	0.51257	4.22089	0.097668	0.248849	-0.248568	0.013879	0.013879
ENSG00000171346	KRT15	0.00152762	0.0196476	0.540754	0.170618	4.5412	0.11495	0.0188088	0.00740892	0.0103017	0.0103017
ENSG00000125046	SSUH2	0.112336	0.403794	0.540636	0.340499	3.76303	0.10249	0.0945738	-0.086983	0.0213654	0.0213654
ENSG00000111249	CUX2	0.333676	0.702165	0.540628	0.55923	0.933256	0.120399	0.0845866	-0.0501279	0.228152	0.228152
ENSG00000277996	TMC4	0.550221	0.850194	0.540022	0.903909	1.7993	0.199693	0.695002	-0.541275	0.122049	0.122049
ENSG00000276260	TMC4	0.550221	0.850194	0.540022	0.903909	1.7993	0.199693	0.695002	-0.541275	0.122049	0.122049
ENSG00000278363	TMC4	0.550221	0.850194	0.540022	0.903909	1.7993	0.199693	0.695002	-0.541275	0.122049	0.122049
ENSG00000274905	TMC4	0.550221	0.850194	0.540022	0.903909	1.7993	0.199693	0.695002	-0.541275	0.122049	0.122049
ENSG00000277667	TMC4	0.550221	0.850194	0.540022	0.903909	1.7993	0.199693	0.695002	-0.541275	0.122049	0.122049
ENSG00000274873	TMC4	0.550221	0.850194	0.540022	0.903909	1.7993	0.199693	0.695002	-0.541275	0.122049	0.122049
ENSG00000088726	TMEM40	0.0670568	0.297369	0.539944	0.294843	4.00788	0.155135	0.0422851	0.0446473	0.0169412	0.0446473
ENSG00000132010	ZNF20	0.0411032	0.218955	0.539907	0.264338	3.81862	0.0976055	0.0496176	-0.0489593	0.020257	0.020257
ENSG00000065534	MYLK	0.473593	0.808327	0.539235	0.752444	3.07933	0.474373	0.239469	0.326702	0.0412604	0.326702
ENSG00000253731	PCDHGA6	0.150643	0.475879	0.538453	0.374638	2.67902	0.153243	0.0808874	0.00401043	0.059466	0.059466
ENSG00000282657	IGHM	0.399348	0.758965	0.53818	0.638573	2.10815	0.126258	0.311889	-0.26732	0.0958867	0.0958867
ENSG00000125931	CITED1	7.32e-05	0.00156105	0.537807	0.135621	4.66145	0.10835	0.00917448	0.00873279	0.00921863	0.00921863
ENSG00000164647	STEAP1	0.301112	0.671642	0.537616	0.519912	2.07037	0.182156	0.171492	-0.0427736	0.0988168	0.0988168
ENSG00000214455	RCN1P2	0.0224745	0.14534	0.537349	0.235447	3.90393	0.104477	0.0367562	-0.0244135	0.018679	0.018679
ENSG00000236567	TCF3P1	0.393352	0.753285	0.537296	0.629481	1.93528	0.124038	0.28635	-0.244636	0.109896	0.109896
ENSG00000225193	RPS12P26	0.36123	0.726313	0.537203	0.588377	1.8134	0.112642	0.225449	-0.20078	0.120739	0.120739
ENSG00000182722	SEPHS1P1	0.434726	0.784167	0.537074	0.68756	1.46935	0.411308	0.278863	0.193875	0.15616	0.193875
ENSG00000163171	CDC42EP3	1.54e-06	5.83e-05	0.536724	0.111676	5.58206	0.102918	0.00836731	0.00197315	0.00410422	0.00410422
ENSG00000272896	AL355987.3	0.470832	0.806293	0.5365	0.743976	1.82364	0.439437	0.433705	0.0815333	0.119796	0.119796
ENSG00000066813	ACSM2B	0.416453	0.771659	0.536499	0.660233	4.05038	0.386549	0.222023	0.213885	0.0162798	0.213885
ENSG00000103512	NOMO1	0.823639	0.957202	0.536233	2.40607	1.93655	3.95529	1.52812	4.26104	0.109787	4.26104
ENSG00000137880	GCHFR	0.00288114	0.0318233	0.53581	0.179793	4.47016	0.117248	0.00997305	0.0223526	0.011003	0.0223526
ENSG00000163131	CTSS	0.333252	0.701827	0.534949	0.552871	0.968005	0.11188	0.0828919	-0.0581572	0.222774	0.222774
ENSG00000227038	GTF2IP7	0.174025	0.514439	0.534713	0.393349	3.71832	0.130117	0.132419	-0.080202	0.0223049	0.0223049
ENSG00000283903	FGF11	0.108028	0.393959	0.534702	0.332708	2.76314	0.101507	0.0555072	-0.0462005	0.0551875	0.0551875
ENSG00000161958	FGF11	0.108028	0.393959	0.534702	0.332708	2.76314	0.101507	0.0555072	-0.0462005	0.0551875	0.0551875
ENSG00000123191	ATP7B	0.0458553	0.234548	0.533868	0.267372	5.53105	0.142664	0.022082	0.0494059	0.00428189	0.0494059
ENSG00000186891	TNFRSF18	0.024357	0.153943	0.533839	0.237109	3.54595	0.132475	0.0229791	0.0332416	0.0263553	0.0332416
ENSG00000163806	SPDYA	0.317477	0.685902	0.533421	0.533605	2.27915	0.284669	0.119346	0.165388	0.083488	0.165388
ENSG00000123570	RAB9B	0.0125025	0.0958818	0.533382	0.213555	3.83535	0.11798	0.0256696	0.00905265	0.0199361	0.0199361
ENSG00000183421	RIPK4	2.27e-08	1.37e-06	0.532059	0.0951793	5.46459	0.0972085	0.0045314	-0.000262166	0.00452771	0.00452771
ENSG00000105143	SLC1A6	0.0386919	0.209796	0.531444	0.257053	3.89823	0.138195	0.018168	0.0479083	0.0187799	0.0479083
ENSG00000183292	PRSS40A	0.439618	0.78724	0.530899	0.686946	2.30802	0.359078	0.390366	0.00732431	0.0815288	0.0815288
ENSG00000178882	RFLNA	0.193379	0.543626	0.530395	0.407794	3.99534	0.121702	0.149154	-0.107261	0.0171416	0.0171416
ENSG00000030419	IKZF2	0.149971	0.47445	0.530318	0.36837	3.73418	0.18421	0.0368846	0.0988117	0.0219666	0.0988117
ENSG00000205795	CYS1	0.219551	0.579415	0.530119	0.431791	2.57727	0.217971	0.0670813	0.119362	0.0649745	0.119362
ENSG00000197956	S100A6	4.88e-19	1.62e-16	0.529878	0.059437	7.18436	0.0959453	0.000820763	0.00271199	0.00140112	0.00271199
ENSG00000010310	GIPR	0.00145974	0.0189438	0.52983	0.166479	4.48556	0.11205	0.0148532	0.012862	0.0108468	0.012862
ENSG00000244219	TMEM225B	0.071295	0.307103	0.529756	0.293723	3.41859	0.126369	0.0564539	-0.00722167	0.0298191	0.0298191
ENSG00000188735	TMEM120B	0.000768148	0.0111301	0.529355	0.157358	6.68536	0.109913	0.00186137	0.0229001	0.00184775	0.0229001
ENSG00000276333	HS3ST6	0.238323	0.602376	0.528898	0.448527	1.88643	0.197014	0.0870341	0.0686202	0.114142	0.114142
ENSG00000162040	HS3ST6	0.238323	0.602376	0.528898	0.448527	1.88643	0.197014	0.0870341	0.0686202	0.114142	0.114142
ENSG00000111728	ST8SIA1	0.297224	0.668216	0.52852	0.507019	2.09947	0.105742	0.160515	-0.141569	0.0965534	0.0965534
ENSG00000214435	AS3MT	3.53e-09	2.59e-07	0.528366	0.0894835	5.58918	0.095039	0.00392715	-0.000953773	0.00408015	0.00408015
ENSG00000178458	H3P16	0.41158	0.767731	0.528335	0.643435	3.07831	0.217777	0.372709	-0.185613	0.0413	0.0413
ENSG00000006042	TMEM98	0.0361287	0.199719	0.52811	0.252024	3.52831	0.116417	0.0367058	-0.00153024	0.0268102	0.0268102
ENSG00000206077	ZDHHC11B	0.279794	0.650821	0.52679	0.487415	2.39738	0.250885	0.0657896	0.171784	0.0756981	0.171784
ENSG00000122986	HVCN1	0.227576	0.588816	0.5267	0.436506	2.78297	0.216241	0.136322	0.0493327	0.0542149	0.0542149
ENSG00000261341	AC010325.1	0.564381	0.859247	0.526557	0.913612	1.42939	0.648879	0.229666	0.60502	0.160776	0.60502
ENSG00000146555	SDK1	0.277476	0.64773	0.526384	0.484696	1.94659	0.112863	0.125999	-0.0952452	0.108931	0.108931
ENSG00000039068	CDH1	9.17e-05	0.00189679	0.525793	0.134423	6.07802	0.0999257	0.0152905	-0.00363112	0.00277916	0.00277916
ENSG00000159713	TPPP3	9.03e-07	3.61e-05	0.525582	0.107008	5.46246	0.0997126	0.00478189	0.0066688	0.00453584	0.0066688
ENSG00000151715	TMEM45B	0.337759	0.705318	0.525377	0.548065	1.50242	0.176081	0.147952	-0.0218412	0.152423	0.152423
ENSG00000278624	AZU1	0.0111333	0.0881361	0.524901	0.206777	4.33491	0.120345	0.00968493	0.0330718	0.0124781	0.0330718
ENSG00000172232	AZU1	0.0111333	0.0881361	0.524901	0.206777	4.33491	0.120345	0.00968493	0.0330718	0.0124781	0.0330718
ENSG00000250859	HNRNPKP1	0.427012	0.778675	0.524833	0.660737	1.3669	0.332989	0.268354	0.0934043	0.168219	0.168219
ENSG00000275474	RDH13	0.532056	0.841684	0.524776	0.839816	2.0823	0.387933	0.607406	-0.163203	0.0978837	0.0978837
ENSG00000276826	RDH13	0.532056	0.841684	0.524776	0.839816	2.0823	0.387933	0.607406	-0.163203	0.0978837	0.0978837
ENSG00000276341	RDH13	0.532056	0.841684	0.524776	0.839816	2.0823	0.387933	0.607406	-0.163203	0.0978837	0.0978837
ENSG00000278149	RDH13	0.532056	0.841684	0.524776	0.839816	2.0823	0.387933	0.607406	-0.163203	0.0978837	0.0978837
ENSG00000278284	RDH13	0.532056	0.841684	0.524776	0.839816	2.0823	0.387933	0.607406	-0.163203	0.0978837	0.0978837
ENSG00000274418	RDH13	0.532056	0.841684	0.524776	0.839816	2.0823	0.387933	0.607406	-0.163203	0.0978837	0.0978837
ENSG00000274504	RDH13	0.532056	0.841684	0.524776	0.839816	2.0823	0.387933	0.607406	-0.163203	0.0978837	0.0978837
ENSG00000273944	RDH13	0.532056	0.841684	0.524776	0.839816	2.0823	0.387933	0.607406	-0.163203	0.0978837	0.0978837
ENSG00000132535	DLG4	0.00040289	0.0065888	0.524765	0.148315	5.27276	0.106458	0.00587422	0.016123	0.00533156	0.016123
ENSG00000123146	ADGRE5	0.0318766	0.183802	0.524737	0.244524	2.95617	0.115418	0.0135024	0.0219496	0.0462895	0.0462895
ENSG00000283196	LSP1P5	0.143012	0.462681	0.524654	0.358207	3.55763	0.177295	0.0740179	0.0542944	0.0260584	0.0542944
ENSG00000127507	ADGRE2	0.109542	0.397554	0.523902	0.327387	2.71934	0.110601	0.0497975	-0.0211336	0.0573848	0.0573848
ENSG00000215032	GNL3LP1	0.262906	0.629788	0.523622	0.467708	3.15149	0.151031	0.180212	-0.0907557	0.0385387	0.0385387
ENSG00000142867	BCL10	0.508986	0.829482	0.523569	0.792785	3.3122	0.397488	0.595463	-0.136293	0.0330462	0.0330462
ENSG00000196267	ZNF836	0.0037585	0.0391383	0.523331	0.180599	4.30112	0.093476	0.0197385	-0.0164621	0.0128775	0.0128775
ENSG00000270629	NBPF14	1.59e-06	5.99e-05	0.523307	0.109023	6.15722	0.098771	0.00926285	0.00196878	0.0026232	0.0026232
ENSG00000099840	IZUMO4	0.0495782	0.246559	0.523109	0.266405	3.47471	0.124492	0.0427307	0.0071856	0.0282409	0.0282409
ENSG00000275095	CCL16	0.622723	0.883482	0.52206	1.06111	1.9789	0.117604	1.01974	-0.979603	0.106213	0.106213
ENSG00000243742	RPLP0P2	0.0292929	0.173663	0.521649	0.239341	3.65913	0.104147	0.0336669	-0.0135057	0.0236173	0.0236173
ENSG00000037965	HOXC8	0.202141	0.555783	0.521413	0.408799	2.45894	0.128512	0.0952367	-0.0384045	0.0718796	0.0718796
ENSG00000145349	CAMK2D	0.000572497	0.00880726	0.52129	0.151348	4.67771	0.104739	0.0138245	0.00741185	0.00908161	0.00908161
ENSG00000184271	POU6F1	0.0962341	0.366737	0.520987	0.313208	3.74183	0.149551	0.0762936	0.0123193	0.0218054	0.0218054
ENSG00000267909	CCDC177	0.0255917	0.159436	0.519968	0.232924	3.71226	0.0965317	0.0318177	-0.0222035	0.0224357	0.0224357
ENSG00000109684	CLNK	0.382688	0.745033	0.519508	0.595114	2.64828	0.32607	0.247313	0.106848	0.061091	0.106848
ENSG00000128872	TMOD2	0.000146283	0.00285401	0.51936	0.136771	4.53356	0.0944636	0.00833148	-0.00150352	0.0103748	0.0103748
ENSG00000113532	ST8SIA4	0.324646	0.69343	0.519235	0.527166	1.2187	0.111784	0.0908878	-0.0580144	0.187016	0.187016
ENSG00000063127	SLC6A16	0.526088	0.839545	0.519153	0.818867	2.04238	0.536869	0.465451	0.205093	0.101034	0.205093
ENSG00000196183	RPS2P4	0.388809	0.749952	0.518844	0.602061	1.6087	0.165363	0.221568	-0.108124	0.14091	0.14091
ENSG00000198178	CLEC4C	0.43375	0.783457	0.51884	0.662808	1.29667	0.181154	0.262393	-0.125259	0.176922	0.176922
ENSG00000282092	MED16	0.0182997	0.125877	0.517666	0.219397	4.62937	0.121416	0.0294488	0.0186861	0.00949536	0.0186861
ENSG00000099994	SUSD2	1.68e-39	3.23e-36	0.516095	0.0392438	7.90602	0.0891316	0.000459382	6.11e-05	0.00108069	0.00108069
ENSG00000136689	IL1RN	0.00231168	0.0268283	0.515675	0.169242	3.87211	0.0902702	0.00939228	-0.00694725	0.0192507	0.0192507
ENSG00000131711	MAP1B	0.0889098	0.350569	0.51504	0.302755	2.7588	0.0906901	0.0362586	-0.0328567	0.0554022	0.0554022
ENSG00000101443	WFDC2	1.8e-05	0.000471061	0.514715	0.12004	5.83231	0.0979167	0.00345783	0.0109517	0.0033547	0.0109517
ENSG00000138646	HERC5	1.18e-06	4.58e-05	0.514087	0.105815	5.34258	0.0892399	0.00617515	-0.00445793	0.00502163	0.00502163
ENSG00000185739	SRL	0.314168	0.682768	0.513121	0.5098	1.96513	0.107711	0.15253	-0.12261	0.107365	0.107365
ENSG00000129757	CDKN1C	0.000102356	0.00207912	0.51274	0.131982	5.68619	0.0879273	0.01365	-0.0132102	0.00376914	0.00376914
ENSG00000228903	RASA4CP	6.37e-06	0.000193815	0.512488	0.113537	5.32095	0.0931944	0.00777524	0.000694073	0.0051154	0.0051154
ENSG00000235674	LDHAP2	0.584542	0.867065	0.512462	0.937268	1.66749	0.222234	0.743617	-0.541575	0.134854	0.134854
ENSG00000108387	SEPTIN4	0.0675121	0.297983	0.5123	0.280214	3.96855	0.106722	0.0609422	-0.0320846	0.0175775	0.0175775
ENSG00000274064	AC040978.1	0.342727	0.709166	0.512277	0.539925	2.32045	0.124355	0.210823	-0.155505	0.0806965	0.0806965
ENSG00000171777	RASGRP4	0.240805	0.604407	0.511941	0.436445	3.07778	0.0888898	0.149164	-0.14687	0.0413208	0.0413208
ENSG00000132530	XAF1	0.184267	0.53028	0.511834	0.385495	2.01104	0.118943	0.0450408	0.00238656	0.103565	0.103565
ENSG00000251050	RBX1P2	0.427086	0.778675	0.511795	0.644426	1.69436	0.0905457	0.283127	-0.278275	0.132158	0.132158
ENSG00000125895	TMEM74B	0.291798	0.663477	0.511645	0.485346	2.43103	0.137456	0.16197	-0.0866763	0.073591	0.073591
ENSG00000078018	MAP2	0.071103	0.306735	0.511204	0.283244	2.93821	0.087438	0.0331631	-0.0326711	0.0470642	0.0470642
ENSG00000258684	BMS1P16	0.127915	0.434578	0.510508	0.335336	3.3869	0.15512	0.0817026	0.0206692	0.0307476	0.0307476
ENSG00000108825	PTGES3L-AARSD1	0.633452	0.888715	0.510489	1.07049	2.49102	0.187755	1.076	-0.924667	0.0699525	0.0699525
ENSG00000076258	FMO4	0.2583	0.624586	0.509411	0.450639	2.21863	0.151516	0.115357	-0.0178329	0.0877184	0.0877184
ENSG00000229349	ACTG1P9	0.207119	0.563066	0.509248	0.403676	2.51206	0.133464	0.0942435	-0.0237147	0.0687106	0.0687106
ENSG00000282854	ASAP3	0.000221072	0.00401412	0.508882	0.137773	4.42246	0.0914811	0.00747974	0.000261487	0.0115016	0.0115016
ENSG00000088280	ASAP3	0.000221072	0.00401412	0.508882	0.137773	4.42246	0.0914811	0.00747974	0.000261487	0.0115016	0.0115016
ENSG00000280638	CDH12P2	0.728874	0.923833	0.508721	1.46764	3.36444	0.105836	2.12255	-2.0932	0.0314223	0.0314223
ENSG00000107679	PLEKHA1	0.000157455	0.00303431	0.508572	0.134578	5.96685	0.0865045	0.0150887	-0.0146545	0.00302263	0.00302263
ENSG00000274939	TBC1D3B	0.1548	0.482575	0.50851	0.357406	2.77158	0.140722	0.0729676	0.0088247	0.0547717	0.0547717
ENSG00000265863	GPR160P2	0.509771	0.829898	0.508425	0.771283	1.52445	0.131916	0.444902	-0.376277	0.149976	0.149976
ENSG00000186704	DTX2P1	0.27484	0.644711	0.508318	0.465499	2.82396	0.167246	0.164442	-0.0427668	0.0522472	0.0522472
ENSG00000116147	TNR	0.423145	0.774966	0.507596	0.633722	1.83719	0.315164	0.283046	0.0608726	0.118557	0.118557
ENSG00000261456	TUBB8	0.318311	0.686504	0.507514	0.508564	2.44551	0.195372	0.185939	-0.0216664	0.0726991	0.0726991
ENSG00000120555	SEPTIN7P9	0.274078	0.644563	0.507253	0.463787	2.39327	0.179955	0.139139	0.00214109	0.0759587	0.0759587
ENSG00000179938	GOLGA8J	0.484695	0.814943	0.506687	0.725111	1.57587	0.377745	0.381399	0.0568534	0.144387	0.144387
ENSG00000125510	OPRL1	0.18864	0.5359	0.506587	0.385351	4.31088	0.18454	0.0541156	0.0943796	0.0127608	0.0943796
ENSG00000283312	AC017104.3	0.1361	0.450926	0.505716	0.339299	2.87778	0.0877345	0.0653732	-0.0616457	0.0497506	0.0497506
ENSG00000225366	TDGF1P3	0.362699	0.728094	0.505637	0.555502	1.46949	0.0855055	0.152438	-0.152014	0.156144	0.156144
ENSG00000116985	BMP8B	0.00124207	0.0165157	0.504947	0.156377	4.45784	0.0880839	0.0133241	-0.00868424	0.0111296	0.0111296
ENSG00000160862	AZGP1	0.0838803	0.338604	0.504716	0.291979	2.90443	0.0869493	0.036701	-0.0336462	0.0485509	0.0485509
ENSG00000213218	CSH2	0.17413	0.514445	0.504066	0.370896	2.81409	0.167965	0.084848	0.0400584	0.0527157	0.0527157
ENSG00000179715	PCED1B	0.145485	0.467231	0.503782	0.346084	2.87566	0.164448	0.0431141	0.0766599	0.049847	0.0766599
ENSG00000091622	PITPNM3	0.00380733	0.0395514	0.503641	0.174047	4.9689	0.0913206	0.0233291	-0.0131752	0.00696339	0.00696339
ENSG00000140450	ARRDC4	5.59e-06	0.000176547	0.503639	0.110898	5.19517	0.0846624	0.00659649	-0.00642892	0.00570189	0.00570189
ENSG00000142156	COL6A1	0.186081	0.532965	0.503506	0.380792	2.23756	0.101738	0.0586254	-0.0327775	0.0863769	0.0863769
ENSG00000164088	PPM1M	0.0264396	0.162791	0.503153	0.226677	4.51525	0.118642	0.0168993	0.034483	0.0105523	0.034483
ENSG00000184454	NCMAP	0.105544	0.388013	0.503107	0.310838	3.05915	0.124945	0.0545696	0.00628939	0.0420508	0.0420508
ENSG00000180739	S1PR5	0.0140107	0.104167	0.503017	0.204729	4.57339	0.112285	0.0129665	0.0289475	0.00999937	0.0289475
ENSG00000185022	MAFF	1.42e-06	5.45e-05	0.502351	0.104168	5.68229	0.0847125	0.00706995	-0.00617941	0.00378107	0.00378107
ENSG00000222047	C10orf55	0.315614	0.684307	0.502321	0.500564	2.25903	0.104225	0.165688	-0.135514	0.0848755	0.0848755
ENSG00000262795	IFNGR2	0.00717162	0.0633463	0.502034	0.186715	5.47475	0.0962498	0.0303735	-0.0120176	0.00448908	0.00448908
ENSG00000174099	MSRB3	0.296142	0.667241	0.501954	0.480457	2.39841	0.0922677	0.155207	-0.142784	0.0756327	0.0756327
ENSG00000156535	CD109	0.3397	0.707004	0.501887	0.52567	2.98492	0.268183	0.0513139	0.225015	0.0450713	0.225015
ENSG00000198535	C2CD4A	0.253298	0.619213	0.501847	0.439302	2.28877	0.141457	0.110155	-0.0238955	0.0828308	0.0828308
ENSG00000143882	ATP6V1C2	0.132686	0.444328	0.50171	0.333674	3.37926	0.124837	0.080363	-0.0189636	0.0309755	0.0309755
ENSG00000089820	ARHGAP4	0.0531437	0.257635	0.501691	0.259439	4.40393	0.128771	0.0248195	0.0424893	0.0117014	0.0424893
ENSG00000149231	CCDC82	0.212018	0.569438	0.501094	0.401506	3.28672	0.0888496	0.127341	-0.119614	0.0338661	0.0338661
ENSG00000215695	RSC1A1	0.761805	0.937198	0.501	1.65286	2.36105	0.7771	2.65391	-1.61376	0.0780267	0.0780267
ENSG00000178773	CPNE7	0.28049	0.651289	0.500677	0.463925	2.34702	0.227044	0.0826389	0.132588	0.078941	0.132588
ENSG00000242220	TCP10L	0.0422548	0.22262	0.500038	0.246203	3.47893	0.0993665	0.03249	-0.00845921	0.0281257	0.0281257
ENSG00000151552	QDPR	2.17e-06	7.81e-05	0.499925	0.105538	5.89872	0.0902126	0.007953	0.00240314	0.00318531	0.00318531
ENSG00000257108	NHLRC4	0.0487286	0.243657	0.499246	0.253301	3.46943	0.0841752	0.0357758	-0.0341364	0.0283857	0.0283857
ENSG00000140538	NTRK3	0.453309	0.797028	0.499219	0.665705	2.44384	0.378516	0.296498	0.146665	0.072802	0.146665
ENSG00000203952	CCDC160	0.289485	0.661148	0.498968	0.471058	2.12589	0.23092	0.114861	0.107034	0.0945351	0.107034
ENSG00000254506	AP003080.1	0.332004	0.700907	0.498576	0.513951	1.88538	0.176983	0.149911	-0.00872607	0.114235	0.114235
ENSG00000131771	PPP1R1B	1.67e-14	3.21e-12	0.498054	0.0649054	6.40908	0.0854943	0.0013869	0.00282581	0.00220842	0.00282581
ENSG00000185615	PDIA2	0.0736184	0.313514	0.497866	0.278296	3.90486	0.125146	0.0587862	0.00499792	0.0186626	0.0186626
ENSG00000183971	NPW	0.239133	0.603101	0.497463	0.422597	2.69465	0.104626	0.119936	-0.0867315	0.0586526	0.0586526
ENSG00000146151	HMGCLL1	0.0246431	0.155184	0.49738	0.221358	3.70246	0.0982442	0.0263503	-0.00267735	0.0226488	0.0226488
ENSG00000175879	HOXD8	5.95e-10	5.17e-08	0.497024	0.0802716	5.83241	0.0828876	0.0030891	-0.00227408	0.00335443	0.00335443
ENSG00000166188	ZNF319	0.116677	0.41262	0.497017	0.316799	4.16444	0.0897095	0.0857303	-0.0746791	0.014631	0.014631
ENSG00000158555	GDPD5	0.0260285	0.161207	0.496693	0.223154	4.54795	0.115433	0.0333936	0.0164042	0.0102375	0.0164042
ENSG00000282084	UBE2Q2P2	0.0282393	0.169436	0.496682	0.226388	4.01906	0.107199	0.0344867	0.00296481	0.0167647	0.0167647
ENSG00000147852	VLDLR	0.00133	0.0175232	0.49617	0.154598	4.35222	0.0851913	0.0116219	-0.00692723	0.0122785	0.0122785
ENSG00000119919	NKX2-3	0.575792	0.864526	0.495483	0.885516	1.52209	0.604593	0.310601	0.473537	0.150237	0.473537
ENSG00000236296	GUSBP5	0.246281	0.610158	0.495142	0.427056	2.7483	0.106066	0.126453	-0.0899364	0.0559244	0.0559244
ENSG00000228451	SDAD1P1	0.0196384	0.13201	0.494912	0.212119	3.7678	0.0981634	0.0237265	0.00104952	0.0212678	0.0212678
ENSG00000142494	SLC47A1	0.0900875	0.352453	0.494692	0.291865	3.44827	0.0843414	0.0562108	-0.0520588	0.0289741	0.0289741
ENSG00000246596	AC139795.1	0.15213	0.47837	0.494075	0.345013	3.2862	0.160726	0.0415945	0.0774392	0.0338832	0.0774392
ENSG00000235552	RPL6P27	0.578256	0.865557	0.493759	0.888162	2.03159	0.607153	0.542592	0.246239	0.1019	0.246239
ENSG00000104881	PPP1R13L	3.17e-06	0.000107309	0.493112	0.105824	5.38674	0.0841039	0.00636252	-0.00178646	0.00483616	0.00483616
ENSG00000142910	TINAGL1	0.255775	0.62184	0.492403	0.433288	1.91075	0.0856992	0.0757262	-0.0684077	0.112012	0.112012
ENSG00000135083	CCNJL	0.143742	0.463742	0.492205	0.336667	4.16759	0.156318	0.0717401	0.0416044	0.014588	0.0416044
ENSG00000243970	PPIEL	0.000881586	0.0124808	0.492122	0.14797	4.57382	0.0896892	0.0118998	0.00154205	0.00999539	0.00999539
ENSG00000182378	PLCXD1	8.04e-08	4.28e-06	0.491502	0.091592	5.76664	0.0821484	0.00485563	-0.00242021	0.00353347	0.00353347
ENSG00000240021	TEX35	0.246223	0.610158	0.491462	0.423831	2.42048	0.0845201	0.105386	-0.099373	0.0742467	0.0742467
ENSG00000176928	GCNT4	0.029238	0.17362	0.491074	0.225236	3.64007	0.112747	0.0266744	0.021869	0.024057	0.024057
ENSG00000103196	CRISPLD2	0.128162	0.435078	0.490818	0.322612	2.73452	0.0852616	0.0474627	-0.0400215	0.0566157	0.0566157
ENSG00000275152	CCL16	0.663875	0.902252	0.490752	1.12928	1.96325	0.114152	1.16776	-1.11695	0.107523	0.107523
ENSG00000163520	FBLN2	0.379137	0.741125	0.490547	0.557765	1.98647	0.287613	0.109219	0.201882	0.105585	0.201882
ENSG00000197532	OR6Y1	0.196816	0.549002	0.489867	0.379543	2.81591	0.120166	0.0914239	-0.0311596	0.0526291	0.0526291
ENSG00000285281	SGPP1	0.00314002	0.0340303	0.489743	0.165807	3.97055	0.0982773	0.00933049	0.0181615	0.0175446	0.0181615
ENSG00000126821	SGPP1	0.00314002	0.0340303	0.489743	0.165807	3.97055	0.0982773	0.00933049	0.0181615	0.0175446	0.0181615
ENSG00000281935	DNAH10	0.148681	0.47234	0.489666	0.339055	5.65608	0.156563	0.0275625	0.087396	0.00386242	0.087396
ENSG00000144730	IL17RD	0.00231264	0.0268283	0.488926	0.16047	4.05181	0.0849968	0.00949262	-0.00152155	0.016258	0.016258
ENSG00000143479	DYRK3	0.000573316	0.00880919	0.488865	0.14195	4.78584	0.0930962	0.0075414	0.0126083	0.00822311	0.0126083
ENSG00000152413	HOMER1	0.0095228	0.0784236	0.488795	0.188528	4.13161	0.0880884	0.0204552	-0.00778276	0.0150875	0.0150875
ENSG00000167769	ACER1	0.0956892	0.365296	0.488258	0.293051	4.52826	0.136718	0.013317	0.0725616	0.0104259	0.0725616
ENSG00000186197	EDARADD	2.69e-18	8.15e-16	0.488244	0.0559666	6.56773	0.0801705	0.00114051	-7.6e-05	0.00199175	0.00199175
ENSG00000014257	ACP3	0.424604	0.776451	0.487821	0.610952	0.840818	0.132522	0.130273	-0.0504738	0.242989	0.242989
ENSG00000152154	TMEM178A	0.210431	0.567378	0.487766	0.38947	2.60427	0.0942736	0.0882111	-0.0657585	0.063476	0.063476
ENSG00000165188	RNF183	0.0347753	0.194665	0.48767	0.231018	3.77009	0.114854	0.0236818	0.0296874	0.021221	0.0296874
ENSG00000115297	TLX2	0.0263212	0.162264	0.487543	0.219472	4.12486	0.0837267	0.0329847	-0.0262438	0.0151831	0.0151831
ENSG00000102265	TIMP1	8.83e-06	0.000256946	0.487486	0.109695	4.87875	0.0794955	0.00447878	-0.00405668	0.00755417	0.00755417
ENSG00000169193	CCDC126	0.0428137	0.224231	0.486667	0.240267	3.3025	0.106353	0.0243721	0.0167349	0.0333563	0.0333563
ENSG00000185274	GALNT17	0.509804	0.829898	0.485184	0.736084	1.27275	0.117804	0.36185	-0.302846	0.179969	0.179969
ENSG00000132677	RHBG	0.0603126	0.278165	0.485027	0.258199	4.19661	0.122862	0.0450368	0.0216298	0.0141975	0.0216298
ENSG00000134108	ARL8B	0.376216	0.739131	0.485014	0.548106	3.90703	0.278693	0.197951	0.102469	0.0186243	0.102469
ENSG00000100154	TTC28	0.00661989	0.0597554	0.484883	0.178569	4.19894	0.085079	0.0177203	-0.00765771	0.0141666	0.0141666
ENSG00000154957	ZNF18	0.00379011	0.0394198	0.484828	0.167464	4.62004	0.0931682	0.0184666	0.00375646	0.00957752	0.00957752
ENSG00000256030	CBX3P4	0.294445	0.665504	0.484755	0.462367	2.03401	0.102878	0.112078	-0.075255	0.101705	0.101705
ENSG00000196664	TLR7	0.372983	0.737401	0.484693	0.54405	1.42368	0.111953	0.134545	-0.0840789	0.161445	0.161445
ENSG00000141526	SLC16A3	3.79e-12	4.59e-10	0.483818	0.0696677	6.11646	0.0812623	0.00198652	0.00286707	0.00270161	0.00286707
ENSG00000120899	PTK2B	0.0856681	0.34295	0.483434	0.281278	2.87926	0.101882	0.029434	0.00653505	0.0496835	0.0496835
ENSG00000111341	MGP	2.9e-40	6.27e-37	0.483311	0.0363854	8.78564	0.0784274	0.000323289	0.000523162	0.0010006	0.0010006
ENSG00000167107	ACSF2	0.000133235	0.00261716	0.483243	0.12649	4.81306	0.0801452	0.00797895	-0.00452287	0.00802079	0.00802079
ENSG00000243746	EEF1A1P10	0.383009	0.745238	0.482527	0.553125	1.913	0.110522	0.194131	-0.144764	0.111816	0.111816
ENSG00000110881	ASIC1	0.108706	0.396157	0.482306	0.300683	3.01304	0.0929979	0.0465038	-0.0233167	0.0439061	0.0439061
ENSG00000206457	CCHCR1	0.423169	0.774966	0.481899	0.60167	3.32918	0.0973944	0.329497	-0.299519	0.03251	0.03251
ENSG00000197927	NBEAP2	0.332914	0.701585	0.481716	0.497506	1.67688	0.0867143	0.113605	-0.0995585	0.133907	0.133907
ENSG00000006638	TBXA2R	0.199596	0.552918	0.481646	0.375492	3.08801	0.0942606	0.10007	-0.0746707	0.0409243	0.0409243
ENSG00000231825	PRRC2A	0.00692264	0.0616511	0.481643	0.17835	4.2728	0.0985324	0.0120416	0.0197672	0.0132223	0.0197672
ENSG00000206427	PRRC2A	0.00692264	0.0616511	0.481643	0.17835	4.2728	0.0985324	0.0120416	0.0197672	0.0132223	0.0197672
ENSG00000158815	FGF17	0.00666554	0.059993	0.481577	0.1775	4.61608	0.0983097	0.0115098	0.0199965	0.00961258	0.0199965
ENSG00000163794	UCN	0.02075	0.137532	0.481472	0.208204	3.74625	0.0818912	0.0216359	-0.0147069	0.021713	0.021713
ENSG00000169231	THBS3	8.71e-06	0.000254285	0.480806	0.10812	5.90724	0.0848514	0.00726187	0.004428	0.00316439	0.004428
ENSG00000152990	ADGRA3	0.0361511	0.199753	0.480332	0.229251	3.61733	0.0875448	0.0279631	-0.0120053	0.0245928	0.0245928
ENSG00000284228	TMEM102	0.00120005	0.0160682	0.480201	0.148262	4.17394	0.0797337	0.00747992	-0.00317597	0.0145017	0.0145017
ENSG00000181284	TMEM102	0.00120005	0.0160682	0.480201	0.148262	4.17394	0.0797337	0.00747992	-0.00317597	0.0145017	0.0145017
ENSG00000165424	ZCCHC24	0.0898706	0.35235	0.47859	0.282174	3.34249	0.110696	0.0475272	0.00399274	0.0320952	0.0320952
ENSG00000157510	AFAP1L1	0.370617	0.73501	0.478265	0.534184	1.64991	0.125921	0.14871	-0.0741982	0.136642	0.136642
ENSG00000283765	AC131160.1	0.826996	0.958089	0.478241	2.18818	0.835542	3.26833	0.72314	4.065	0.24386	4.065
ENSG00000264343	NOTCH2NLA	0.0102959	0.0828179	0.477561	0.186131	5.29996	0.0782	0.0294364	-0.0261686	0.00520828	0.00520828
ENSG00000236988	CTDSPL2P1	0.526965	0.839964	0.477433	0.75466	1.53829	0.124761	0.421058	-0.347887	0.148454	0.148454
ENSG00000185155	MIXL1	0.436622	0.78537	0.477062	0.613261	1.08838	0.0993754	0.171135	-0.135866	0.204954	0.204954
ENSG00000132793	LPIN3	0.0342082	0.192426	0.477049	0.225277	4.58551	0.109692	0.00796427	0.0427855	0.00988792	0.0427855
ENSG00000086717	PPEF1	0.24389	0.608007	0.476999	0.409329	2.67429	0.187543	0.099372	0.0681782	0.0597139	0.0681782
ENSG00000007237	GAS7	0.256719	0.623192	0.476785	0.420379	2.01356	0.081336	0.0733581	-0.0650162	0.10336	0.10336
ENSG00000166961	MS4A15	0.00357256	0.0376311	0.475988	0.163366	4.66129	0.0766445	0.0174684	-0.0157837	0.00922	0.00922
ENSG00000181126	HLA-V	0.400804	0.759514	0.47585	0.566362	0.874466	0.0775851	0.0832682	-0.0801071	0.237498	0.237498
ENSG00000140280	LYSMD2	0.116015	0.411705	0.475662	0.302637	3.02629	0.136478	0.0442174	0.0473719	0.0433658	0.0473719
ENSG00000240280	TCAM1P	0.000649242	0.00975048	0.475446	0.13942	4.65713	0.0829922	0.0101827	0.00128108	0.00925538	0.00925538
ENSG00000262334	RPH3AL	0.0507282	0.24947	0.475233	0.243239	3.87533	0.0772961	0.0399731	-0.036952	0.0191919	0.0191919
ENSG00000146006	LRRTM2	0.480622	0.812345	0.475223	0.673786	2.21358	0.261383	0.365909	-0.086753	0.0880788	0.0880788
ENSG00000175485	OR52W1	0.426603	0.778533	0.475171	0.597687	1.75847	0.23879	0.231326	0.0139647	0.125903	0.125903
ENSG00000144214	LYG1	0.0684529	0.300468	0.474284	0.260308	3.43861	0.120155	0.0352285	0.0325316	0.0292466	0.0325316
ENSG00000142661	MYOM3	0.344931	0.711168	0.474038	0.501911	3.63391	0.168537	0.227714	-0.0872644	0.024201	0.024201
ENSG00000174697	LEP	0.259074	0.624919	0.473737	0.419763	2.38586	0.146844	0.0997706	0.00828194	0.0764303	0.0764303
ENSG00000205710	C17orf107	0.000398622	0.0065466	0.473622	0.133754	4.75222	0.0766564	0.00940967	-0.00658411	0.00848047	0.00848047
ENSG00000259024	TVP23C-CDRT4	0.0559208	0.266074	0.473328	0.247601	3.53565	0.0887325	0.0346865	-0.0136072	0.0266199	0.0266199
ENSG00000106624	AEBP1	0.269661	0.637757	0.473219	0.428702	2.14776	0.0819855	0.0908946	-0.0798847	0.0928906	0.0928906
ENSG00000231762	AL590426.1	0.470096	0.805919	0.473217	0.655132	1.74674	0.118356	0.302169	-0.236602	0.12703	0.12703
ENSG00000182985	CADM1	1.23e-07	6.27e-06	0.472784	0.089381	5.58438	0.0764038	0.00389262	-0.0010494	0.00409635	0.00409635
ENSG00000267419	ZNF56	0.151193	0.476696	0.472579	0.329248	2.99181	0.131057	0.0636207	0.0212995	0.0447833	0.0447833
ENSG00000278224	PRICKLE4	0.276404	0.646893	0.471878	0.433539	3.38168	0.129975	0.157053	-0.0734247	0.0309033	0.0309033
ENSG00000108821	COL1A1	0.000305037	0.00524664	0.471672	0.130621	4.80464	0.076092	0.00897909	-0.00607822	0.00808285	0.00808285
ENSG00000203489	HMGB1P39	0.388779	0.749952	0.471253	0.546803	2.72655	0.273355	0.110286	0.188708	0.0570185	0.188708
ENSG00000204469	PRRC2A	0.209849	0.566638	0.471086	0.375672	3.00885	0.112856	0.0970516	-0.0387284	0.0440781	0.0440781
ENSG00000123243	ITIH5	0.21336	0.570408	0.470949	0.37846	2.7998	0.169419	0.0854661	0.0577662	0.0534001	0.0577662
ENSG00000132561	MATN2	0.000450334	0.00720117	0.470932	0.134219	4.55722	0.074224	0.00786472	-0.00741707	0.01015	0.01015
ENSG00000181927	OR4P4	0.420151	0.773289	0.470546	0.583689	1.705	0.101198	0.20959	-0.1685	0.131103	0.131103
ENSG00000100739	BDKRB1	0.403966	0.762748	0.470296	0.563526	2.99956	0.285434	0.240369	0.0771934	0.0444615	0.0771934
ENSG00000053918	KCNQ1	0.0151184	0.110176	0.470244	0.193553	3.87663	0.0817647	0.0182947	-0.00621233	0.0191682	0.0191682
ENSG00000104432	IL7	0.162154	0.494267	0.469846	0.336117	2.91697	0.14212	0.0649798	0.0378233	0.0479946	0.0479946
ENSG00000155980	KIF5A	1.29e-05	0.000354764	0.469143	0.107549	5.49819	0.0734063	0.00716536	-0.00710347	0.00440142	0.00440142
ENSG00000182782	HCAR2	0.126311	0.432016	0.469057	0.306811	3.46099	0.136093	0.0363945	0.0577385	0.028619	0.0577385
ENSG00000270806	C17orf50	0.440661	0.787695	0.469003	0.608244	0.883072	0.120273	0.133851	-0.0634232	0.23611	0.23611
ENSG00000149131	SERPING1	0.124917	0.428947	0.468529	0.305339	3.16358	0.0995162	0.0551333	-0.0156187	0.0380985	0.0380985
ENSG00000266777	SH3GL1P1	0.0919561	0.356482	0.468496	0.278012	3.03369	0.0956981	0.0342237	-0.000420942	0.0430668	0.0430668
ENSG00000116819	TFAP2E	0.0948578	0.363747	0.468437	0.280449	3.23783	0.0941209	0.0431589	-0.0116942	0.0354927	0.0354927
ENSG00000277804	PRTN3	0.00518576	0.0498837	0.467088	0.1671	3.95887	0.0756063	0.0101844	-0.00586049	0.0177379	0.0177379
ENSG00000196415	PRTN3	0.00518576	0.0498837	0.467088	0.1671	3.95887	0.0756063	0.0101844	-0.00586049	0.0177379	0.0177379
ENSG00000278741	ABR	0.00488109	0.0476423	0.467046	0.165926	4.05929	0.072786	0.011387	-0.011274	0.0161445	0.0161445
ENSG00000275282	CFL1P5	0.220109	0.579951	0.466891	0.380751	2.281	0.0960934	0.0616103	-0.0264639	0.0833611	0.0833611
ENSG00000213830	CFL1P5	0.220109	0.579951	0.466891	0.380751	2.281	0.0960934	0.0616103	-0.0264639	0.0833611	0.0833611
ENSG00000099617	EFNA2	0.0651979	0.291417	0.466755	0.253135	3.45856	0.082948	0.0353906	-0.0198987	0.0286866	0.0286866
ENSG00000163462	TRIM46	1.34e-08	8.63e-07	0.466403	0.0821049	5.84576	0.0725573	0.00342173	-0.00335177	0.00331948	0.00331948
ENSG00000277015	SALL3	0.419344	0.77295	0.465956	0.576991	2.85053	0.253916	0.281917	-0.00960022	0.0510023	0.0510023
ENSG00000256463	SALL3	0.419344	0.77295	0.465956	0.576991	2.85053	0.253916	0.281917	-0.00960022	0.0510023	0.0510023
ENSG00000182197	EXT1	0.102252	0.380132	0.465842	0.285087	3.95493	0.126519	0.0439252	0.0373493	0.0178035	0.0373493
ENSG00000133069	TMCC2	8.32e-07	3.38e-05	0.465614	0.094488	5.78866	0.0729281	0.00545576	-0.00446157	0.00347222	0.00347222
ENSG00000137672	TRPC6	0.0717271	0.308197	0.465106	0.258271	4.51998	0.116577	0.0459119	0.020792	0.0105061	0.020792
ENSG00000162746	FCRLB	2.24e-06	7.97e-05	0.465011	0.0982934	5.1978	0.0744668	0.00397272	-0.000390101	0.00568887	0.00568887
ENSG00000128340	RAC2	0.000530559	0.0083157	0.464965	0.134195	4.36929	0.0723245	0.00592358	-0.00553307	0.0120848	0.0120848
ENSG00000205238	SPDYE2	0.422601	0.774539	0.464834	0.579654	4.11142	0.296023	0.0689618	0.267037	0.0153753	0.267037
ENSG00000213722	DDAH2	0.00608469	0.056078	0.464604	0.169367	5.16996	0.0910759	0.00648958	0.0221956	0.00582853	0.0221956
ENSG00000237693	IRGM	0.492863	0.82082	0.464602	0.677498	1.29364	0.377954	0.169231	0.289772	0.177305	0.289772
ENSG00000100156	SLC16A8	0.0346122	0.193815	0.464164	0.219684	3.59486	0.0735432	0.0231271	-0.0205362	0.0251342	0.0251342
ENSG00000122787	AKR1D1	0.344833	0.71114	0.463758	0.490926	1.77641	0.12953	0.116811	-0.0300524	0.124197	0.124197
ENSG00000221882	OR3A2	0.370988	0.735509	0.46339	0.517972	1.29205	0.123096	0.0907875	-0.0135081	0.177507	0.177507
ENSG00000248409	AP000344.2	0.0437874	0.228063	0.463286	0.229791	3.91003	0.106747	0.0314101	0.0213938	0.0185716	0.0213938
ENSG00000103888	CEMIP	0.144435	0.465543	0.4629	0.317169	4.93383	0.103858	0.0934099	-0.0447605	0.00718656	0.00718656
ENSG00000064787	BCAS1	4.54e-08	2.55e-06	0.462863	0.0846431	5.86682	0.0714678	0.00389915	-0.00381848	0.0032653	0.0032653
ENSG00000255319	ENPP7P8	0.601139	0.874467	0.462751	0.885204	2.63827	0.59377	0.373797	0.409789	0.0616274	0.409789
ENSG00000280810	NSFP1	0.626794	0.884424	0.462705	0.95159	3.16359	0.0889534	0.867425	-0.841043	0.0380981	0.0380981
ENSG00000161243	FBXO27	0.11749	0.414356	0.462472	0.295434	3.10274	0.0731915	0.0469217	-0.0440744	0.0403594	0.0403594
ENSG00000159958	TNFRSF13C	0.0202138	0.134889	0.462216	0.199029	4.03737	0.0858737	0.0231331	-0.00114456	0.0164795	0.0164795
ENSG00000171680	PLEKHG5	1.52e-12	2.01e-10	0.462205	0.0653522	6.31169	0.0721876	0.00191447	-0.00044998	0.00235644	0.00235644
ENSG00000122786	CALD1	0.252672	0.618652	0.462062	0.403941	3.16283	0.154135	0.125043	-0.000591215	0.0381257	0.0381257
ENSG00000167723	TRPV3	0.272987	0.642911	0.462031	0.42148	3.2367	0.189588	0.060894	0.116752	0.0355309	0.116752
ENSG00000166126	AMN	0.451562	0.796309	0.461607	0.613176	1.71057	0.321684	0.109114	0.266871	0.130553	0.266871
ENSG00000219273	AL035555.2	0.420751	0.773736	0.461482	0.573184	1.80026	0.0756313	0.206581	-0.199617	0.121959	0.121959
ENSG00000046653	GPM6B	0.121368	0.4217	0.460309	0.297154	3.04804	0.0779034	0.0458087	-0.0348956	0.0424917	0.0424917
ENSG00000180535	BHLHA15	0.201639	0.554761	0.459533	0.359883	3.37471	0.156734	0.0243916	0.105124	0.0311122	0.105124
ENSG00000282269	PRR4	0.3381	0.705333	0.458972	0.479131	2.48565	0.0807422	0.159295	-0.143509	0.0702719	0.0702719
ENSG00000064886	CHI3L2	0.456635	0.79895	0.458721	0.616229	1.07461	0.25737	0.172809	0.108033	0.20693	0.20693
ENSG00000118762	PKD2	0.000209481	0.00385223	0.458651	0.123716	4.78505	0.0716043	0.00707653	-0.00485058	0.00822905	0.00822905
ENSG00000174514	MFSD4A	0.280053	0.650935	0.458502	0.424461	2.69593	0.116343	0.121581	-0.0521778	0.0585864	0.0585864
ENSG00000162511	LAPTM5	0.477763	0.81086	0.458133	0.645343	0.878119	0.110636	0.17956	-0.118548	0.236908	0.236908
ENSG00000112294	ALDH5A1	0.00518006	0.0498837	0.458014	0.163833	4.41749	0.0732515	0.0152864	-0.0102974	0.0115548	0.0115548
ENSG00000005961	ITGA2B	0.0097492	0.0796054	0.457828	0.177137	4.01248	0.0762906	0.0145091	-0.00487662	0.0168684	0.0168684
ENSG00000198064	NPIPB13	0.276149	0.646466	0.457634	0.420228	3.67303	0.0883293	0.15329	-0.12551	0.0233021	0.0233021
ENSG00000114757	PEX5L	0.394176	0.753941	0.457607	0.537054	2.17633	0.131915	0.197651	-0.104481	0.0907763	0.0907763
ENSG00000138678	GPAT3	0.0622657	0.283542	0.457481	0.245377	3.50906	0.101994	0.0328945	0.0154515	0.0273156	0.0273156
ENSG00000275468	AC004678.1	0.488054	0.817174	0.456817	0.658801	1.7949	0.104226	0.31156	-0.259562	0.122459	0.122459
ENSG00000274305	LENG8	0.0174423	0.121821	0.45663	0.192084	6.38423	0.0941012	0.00986194	0.0270341	0.00224494	0.0270341
ENSG00000162772	ATF3	0.0326679	0.186762	0.456322	0.21362	3.75301	0.0699437	0.0240612	-0.0232605	0.0215723	0.0215723
ENSG00000271361	HTATSF1P2	0.173476	0.51374	0.455768	0.334847	3.40174	0.0975443	0.0818135	-0.0393591	0.0303093	0.0303093
ENSG00000099998	GGT5	2.87e-08	1.68e-06	0.455646	0.0821138	6.1413	0.0700117	0.0040893	-0.0028785	0.00265337	0.00265337
ENSG00000253623	AC009879.1	0.247475	0.611851	0.455565	0.393916	2.67386	0.0898263	0.0954332	-0.0644635	0.0597363	0.0597363
ENSG00000172915	NBEA	0.00259611	0.0295045	0.455399	0.151199	5.36526	0.0761954	0.0179359	-0.00733661	0.00492538	0.00492538
ENSG00000124602	UNC5CL	0.0898551	0.35235	0.454621	0.268029	3.89615	0.116787	0.0306424	0.0411973	0.0188169	0.0411973
ENSG00000224431	AC063976.2	0.127625	0.434313	0.454509	0.298325	3.12159	0.0903812	0.0493511	-0.0170685	0.0396469	0.0396469
ENSG00000243323	PTPRVP	0.467539	0.804869	0.454244	0.625261	0.880486	0.329413	0.122738	0.268213	0.236526	0.268213
ENSG00000101049	SGK2	0.138592	0.455196	0.454167	0.306651	3.75089	0.0874907	0.0724186	-0.0443165	0.0216163	0.0216163
ENSG00000135406	PRPH	6.59e-07	2.78e-05	0.454094	0.091312	5.64879	0.0688735	0.00445246	-0.00424283	0.00388541	0.00388541
ENSG00000090539	CHRD	0.541999	0.846418	0.453927	0.744397	1.52951	0.240899	0.404709	-0.146386	0.149418	0.149418
ENSG00000171766	GATM	0.270106	0.638198	0.453852	0.411539	1.99941	0.151202	0.0648467	0.0589659	0.104517	0.104517
ENSG00000141391	PRELID3A	0.0419383	0.222017	0.453421	0.222906	3.86208	0.0937434	0.0302522	0.00756788	0.019435	0.019435
ENSG00000169239	CA5B	0.030731	0.179526	0.453396	0.209853	3.66978	0.0758065	0.020663	-0.00973689	0.0233754	0.0233754
ENSG00000163749	CCDC158	0.193747	0.544137	0.452744	0.348379	2.56405	0.0799795	0.0556494	-0.0381685	0.0657183	0.0657183
ENSG00000162836	ACP6	0.0631435	0.285658	0.452556	0.243548	3.86613	0.0688924	0.0399555	-0.0390206	0.0193602	0.0193602
ENSG00000160183	TMPRSS3	0.200039	0.55363	0.452498	0.353116	3.18973	0.104419	0.0875294	-0.0332774	0.0371619	0.0371619
ENSG00000014914	MTMR11	0.0818711	0.334964	0.451925	0.259737	6.12666	0.113054	0.00670995	0.0607535	0.00268164	0.0607535
ENSG00000067057	PFKP	1.59e-05	0.000422678	0.451681	0.104671	5.53907	0.0701656	0.00670268	-0.00346192	0.00425333	0.00425333
ENSG00000257966	OLA1P3	0.156141	0.484396	0.451476	0.318351	3.13676	0.135508	0.0604541	0.0408932	0.039081	0.0408932
ENSG00000277277	FAM243B	0.210735	0.567679	0.451446	0.36071	3.05848	0.0850563	0.0880344	-0.0623516	0.0420775	0.0420775
ENSG00000183844	FAM3B	0.184562	0.530701	0.451087	0.339971	2.79279	0.0855875	0.0618422	-0.0352008	0.0537382	0.0537382
ENSG00000188643	S100A16	1.42e-08	8.99e-07	0.450812	0.0794955	5.88965	0.0688872	0.00311171	-0.00139666	0.00320782	0.00320782
ENSG00000117479	SLC19A2	0.246239	0.610158	0.450662	0.388658	5.60076	0.0842245	0.147014	-0.122225	0.00404138	0.00404138
ENSG00000204304	PBX2	0.356787	0.722434	0.450592	0.488974	4.5047	0.0801289	0.228439	-0.209763	0.010656	0.010656
ENSG00000161653	NAGS	0.00173544	0.0215517	0.449827	0.143617	4.59034	0.0760527	0.0107819	0.00212507	0.00984388	0.00984388
ENSG00000235941	HSPA1A	1.19e-26	6.84e-24	0.449591	0.0420741	9.20077	0.068361	0.000707624	0.000767821	0.00106261	0.00106261
ENSG00000278961	SMIM34B	0.280405	0.651243	0.449563	0.416489	2.2976	0.0932117	0.0912315	-0.0524673	0.0822318	0.0822318
ENSG00000236015	AC011290.2	0.240053	0.60425	0.449336	0.382461	2.6264	0.164819	0.0815327	0.064744	0.062268	0.064744
ENSG00000223618	VPS52	0.643764	0.893035	0.448282	0.969379	4.17972	0.127204	0.925272	-0.834945	0.0144235	0.0144235
ENSG00000185250	PPIL6	0.0771998	0.32304	0.448245	0.253652	4.4938	0.109867	0.025467	0.0388721	0.0107642	0.0388721
ENSG00000233013	FAM157B	0.44869	0.793532	0.448162	0.591554	1.71813	0.104601	0.220126	-0.163649	0.12981	0.12981
ENSG00000119866	BCL11A	0.284803	0.655017	0.448152	0.418993	1.78532	0.0670034	0.0521979	-0.0521128	0.123357	0.123357
ENSG00000111012	CYP27B1	0.313695	0.68239	0.447983	0.444648	2.30691	0.14799	0.116109	0.00553197	0.0816032	0.0816032
ENSG00000186417	GLDN	0.0837753	0.338604	0.447389	0.258727	3.52407	0.105685	0.0400192	0.0184295	0.0269207	0.0269207
ENSG00000282941	TCEA3	0.00440598	0.044203	0.447275	0.157075	3.96744	0.0739791	0.00707661	0.00386464	0.0175958	0.0175958
ENSG00000204219	TCEA3	0.00440598	0.044203	0.447275	0.157075	3.96744	0.0739791	0.00707661	0.00386464	0.0175958	0.0175958
ENSG00000198125	MB	4.76e-06	0.000153713	0.447145	0.097732	5.39066	0.0697152	0.00473145	-0.000127795	0.00482009	0.00482009
ENSG00000287542	AC098582.1	0.677016	0.905058	0.446948	1.07301	2.41642	0.330107	1.07684	-0.681562	0.0745004	0.0745004
ENSG00000221955	SLC12A8	0.0122376	0.094437	0.446422	0.178197	3.99359	0.0876003	0.0122792	0.0194749	0.0171697	0.0194749
ENSG00000135094	SDS	0.349267	0.715166	0.446363	0.476878	1.82216	0.112509	0.107481	-0.0383369	0.119932	0.119932
ENSG00000114268	PFKFB4	2.06e-06	7.46e-05	0.446116	0.0939658	5.22945	0.0667984	0.0032948	-0.00260675	0.00553478	0.00553478
ENSG00000206140	TMEM191C	0.0308309	0.179988	0.446107	0.206603	4.5206	0.0804448	0.0321846	-0.011023	0.0105001	0.0105001
ENSG00000188993	LRRC66	0.147977	0.471858	0.445709	0.308084	3.05881	0.0899266	0.0528511	-0.0172895	0.0420645	0.0420645
ENSG00000073150	PANX2	0.000424547	0.00687789	0.445656	0.126451	4.94786	0.0706936	0.00889359	-0.00215796	0.00709632	0.00709632
ENSG00000139626	ITGB7	0.201195	0.553974	0.444741	0.347955	2.73634	0.125888	0.0645493	0.0253848	0.0565237	0.0565237
ENSG00000174564	IL20RB	0.410816	0.767134	0.444321	0.540234	3.33269	0.260375	0.181947	0.109906	0.0324	0.109906
ENSG00000143669	LYST	0.0185506	0.126845	0.443876	0.188527	4.50667	0.0893702	0.0195914	0.015951	0.0106366	0.015951
ENSG00000265293	ARGFXP2	0.477715	0.810858	0.443441	0.624579	2.23741	0.325613	0.186752	0.203348	0.0863874	0.203348
ENSG00000169129	AFAP1L2	0.000490647	0.0077739	0.44332	0.127178	5.97842	0.0762938	0.00580386	0.0103705	0.00299605	0.0103705
ENSG00000155886	SLC24A2	0.463688	0.803127	0.443257	0.604892	1.40826	0.0714386	0.202633	-0.193714	0.163261	0.163261
ENSG00000112394	SLC16A10	0.301416	0.671642	0.442976	0.428658	1.59963	0.175551	0.0418849	0.123327	0.141863	0.141863
ENSG00000132359	RAP1GAP2	0.000270326	0.0047392	0.442195	0.121409	6.15429	0.0658095	0.0121114	-0.0111653	0.00262872	0.00262872
ENSG00000188522	FAM83G	0.000672192	0.0100168	0.442094	0.130002	4.62248	0.066029	0.0073445	-0.00602457	0.00955597	0.00955597
ENSG00000123358	NR4A1	0.00268887	0.0301895	0.441913	0.147244	4.79379	0.0783634	0.0135172	0.00638456	0.00816352	0.00816352
ENSG00000256723	AP003717.3	0.518555	0.83539	0.44185	0.684428	1.58698	0.135309	0.325239	-0.219891	0.143203	0.143203
ENSG00000129244	ATP1B2	0.504651	0.827411	0.441817	0.662206	0.397412	0.0880278	0.112571	-0.0781305	0.325945	0.325945
ENSG00000170469	SPATA24	2.15e-05	0.000546482	0.441624	0.103944	5.07056	0.0683919	0.00444393	0.000628231	0.00636043	0.00636043
ENSG00000170523	KRT83	0.247929	0.611937	0.441162	0.381828	2.90056	0.101559	0.0970693	-0.0420432	0.0487235	0.0487235
ENSG00000215878	MARCKSL1P2	0.225311	0.586029	0.440971	0.363679	2.63194	0.113957	0.0702934	0.00341473	0.0619689	0.0619689
ENSG00000253923	AP002981.1	0.29532	0.666437	0.440746	0.421154	2.58912	0.16746	0.113057	0.0410039	0.0643134	0.0643134
ENSG00000214553	LRRC37A11P	0.34264	0.709157	0.440516	0.464209	2.40545	0.103781	0.140301	-0.0816568	0.0751886	0.0751886
ENSG00000234534	CSNK1G2P1	0.523692	0.838216	0.440466	0.690748	1.40407	0.375613	0.313375	0.153038	0.163758	0.163758
ENSG00000260459	FTLP14	0.374453	0.738482	0.439549	0.494896	2.20928	0.167477	0.156536	-0.00192198	0.0883867	0.0883867
ENSG00000061455	PRDM6	0.0172347	0.120782	0.439526	0.184546	3.73919	0.0653752	0.0121962	-0.0107248	0.021861	0.021861
ENSG00000286053	ASDURF	0.651421	0.89793	0.43934	0.972443	2.61652	0.69477	0.734812	0.210834	0.0628051	0.210834
ENSG00000157557	ETS2	0.0750669	0.317445	0.439247	0.24676	4.00801	0.0758441	0.0439514	-0.0266542	0.0169393	0.0169393
ENSG00000164669	INTS4P1	0.196404	0.548384	0.439222	0.339991	4.00166	0.111696	0.0985535	-0.0274675	0.0170403	0.0170403
ENSG00000103740	ACSBG1	0.57047	0.86267	0.439215	0.774137	2.12023	0.161381	0.504324	-0.358707	0.0949647	0.0949647
ENSG00000026025	VIM	5.01e-16	1.29e-13	0.439166	0.0541435	7.41624	0.0662433	0.000333	0.00259852	0.00126617	0.00259852
ENSG00000126368	NR1D1	4.68e-09	3.33e-07	0.439119	0.0749564	5.99059	0.065626	0.00265005	-0.000623669	0.00296842	0.00296842
ENSG00000284989	AL451062.2	0.743763	0.930958	0.438789	1.34238	2.75572	0.555057	1.74642	-1.0101	0.055555	0.055555
ENSG00000128165	ADM2	0.000380467	0.0063088	0.438593	0.123434	4.94202	0.0683684	0.00810215	-0.00173171	0.00713369	0.00713369
ENSG00000186364	NUDT17	0.00747705	0.0653099	0.438521	0.163944	4.3644	0.0685715	0.0147379	-0.00803097	0.0121399	0.0121399
ENSG00000123384	LRP1	0.0133391	0.10046	0.438223	0.177089	4.78987	0.0849201	0.008771	0.0225896	0.00819287	0.0225896
ENSG00000006740	ARHGAP44	2.94e-06	0.000100385	0.438057	0.0937005	5.49518	0.0641466	0.00436722	-0.00409411	0.00441256	0.00441256
ENSG00000175600	SUGCT	0.27482	0.644711	0.437914	0.401009	2.25601	0.0750555	0.0757226	-0.0590239	0.0850856	0.0850856
ENSG00000141258	SGSM2	2.85e-10	2.58e-08	0.437474	0.0693646	6.26451	0.0639152	0.00237814	-0.002197	0.00243331	0.00243331
ENSG00000189401	OTUD6A	0.478976	0.811566	0.43716	0.617501	1.7125	0.0880516	0.250944	-0.214421	0.130363	0.130363
ENSG00000123338	NCKAP1L	0.451457	0.796236	0.437155	0.58056	2.20003	0.288402	0.208992	0.128058	0.0890523	0.128058
ENSG00000123612	ACVR1C	0.49795	0.824478	0.437079	0.644927	1.02238	0.172659	0.201359	-0.0378891	0.214572	0.214572
ENSG00000254352	AC100854.1	0.247201	0.611318	0.436879	0.377539	2.75565	0.104512	0.0869773	-0.0256402	0.0555585	0.0555585
ENSG00000111817	DSE	0.0890873	0.350773	0.436125	0.256509	3.8129	0.0669081	0.045429	-0.0401695	0.020368	0.020368
ENSG00000145743	FBXL17	0.0343584	0.19307	0.435909	0.206022	6.21694	0.0650424	0.0399303	-0.0373751	0.00251475	0.00251475
ENSG00000116584	ARHGEF2	2.79e-06	9.57e-05	0.435858	0.0930121	5.78214	0.0665301	0.00516105	-0.000351962	0.00349021	0.00349021
ENSG00000143217	NECTIN4	5.48e-05	0.00122631	0.435838	0.108042	6.04816	0.0711003	0.00463265	0.00704033	0.00284197	0.00704033
ENSG00000152672	CLEC4F	0.437028	0.785683	0.435811	0.560729	2.14811	0.0845533	0.221553	-0.189689	0.092864	0.092864
ENSG00000270757	HSPE1-MOB4	0.508972	0.829482	0.435802	0.659865	4.29115	0.0762585	0.422425	-0.402998	0.0129978	0.0129978
ENSG00000111664	GNB3	0.0592521	0.275035	0.435105	0.230664	3.90376	0.0702994	0.0345237	-0.0237328	0.018682	0.018682
ENSG00000249209	AP000311.1	0.635557	0.889163	0.434758	0.917366	2.0851	0.460141	0.743895	-0.148191	0.0976658	0.0976658
ENSG00000175164	ABO	0.703629	0.915485	0.434258	1.1415	1.86883	0.931544	0.311039	0.991987	0.115704	0.991987
ENSG00000133026	MYH10	0.000153167	0.00296822	0.434165	0.11468	5.16773	0.0654005	0.00731164	-0.00346039	0.00583988	0.00583988
ENSG00000188501	LCTL	0.328668	0.69804	0.433782	0.444084	2.8608	0.194196	0.0918192	0.105391	0.0505274	0.105391
ENSG00000184916	JAG2	3.42e-08	1.96e-06	0.432973	0.0784612	6.80065	0.0629225	0.00443384	-0.00378288	0.00172233	0.00172233
ENSG00000154548	SRSF12	0.506117	0.828503	0.432817	0.650955	0.317854	0.208718	0.0806365	0.138775	0.343106	0.343106
ENSG00000163132	MSX1	7.49e-11	7.94e-09	0.432812	0.0664781	6.0911	0.0650024	0.00166697	0.00217372	0.00275237	0.00275237
ENSG00000183023	SLC8A1	0.598069	0.87353	0.432613	0.820618	1.61597	0.511327	0.270356	0.403059	0.140149	0.403059
ENSG00000164463	CREBRF	0.0085718	0.0721032	0.432434	0.164506	4.80201	0.0629349	0.0189601	-0.0180575	0.00810227	0.00810227
ENSG00000227693	GSTM3P1	0.266534	0.634272	0.432347	0.389123	2.63405	0.0690152	0.0895619	-0.0795009	0.0618549	0.0618549
ENSG00000248385	TARM1	0.499679	0.825592	0.432256	0.640385	1.5225	0.073105	0.259903	-0.243668	0.150191	0.150191
ENSG00000187775	DNAH17	0.23411	0.596759	0.43172	0.362839	3.5419	0.136742	0.105193	0.00672831	0.0264589	0.0264589
ENSG00000229222	KRT18P4	0.499479	0.825592	0.431637	0.639169	1.58483	0.160629	0.265106	-0.117318	0.143431	0.143431
ENSG00000188269	OR7A5	0.440936	0.787724	0.431067	0.559381	1.4399	0.0913872	0.153356	-0.109185	0.159551	0.159551
ENSG00000091592	NLRP1	0.455409	0.798045	0.430992	0.577405	3.83362	0.284182	0.0901061	0.243291	0.0199689	0.243291
ENSG00000108840	HDAC5	1.39e-08	8.9e-07	0.430948	0.0759511	5.81024	0.0648118	0.00235509	0.00200451	0.00341348	0.00341348
ENSG00000121297	TSHZ3	0.404229	0.762883	0.430632	0.516288	1.00229	0.124336	0.0489819	0.0448005	0.217572	0.217572
ENSG00000263647	BPTFP1	0.42225	0.774356	0.430208	0.53607	2.32201	0.0711936	0.206778	-0.192527	0.0805926	0.0805926
ENSG00000276429	PLCH2	0.0265168	0.163063	0.430202	0.19391	4.56686	0.0867587	0.0167151	0.0208862	0.0100599	0.0208862
ENSG00000237522	NONOP2	0.230558	0.592292	0.430175	0.358801	2.8078	0.0672221	0.0757224	-0.0674145	0.0530158	0.0530158
ENSG00000080031	PTPRH	0.0291482	0.173153	0.430161	0.197188	3.85108	0.0876017	0.0185648	0.0203184	0.0196394	0.0203184
ENSG00000197948	FCHSD1	0.0179499	0.124262	0.429781	0.181599	5.70129	0.0835561	0.0100878	0.0228904	0.00372345	0.0228904
ENSG00000130707	ASS1	1.24e-05	0.000346452	0.429727	0.0983442	5.33933	0.0666497	0.00463597	0.00300603	0.0050356	0.0050356
ENSG00000182327	GLTPD2	0.047165	0.238632	0.429615	0.216451	3.79308	0.0664719	0.0260928	-0.0186695	0.0207582	0.0207582
ENSG00000181092	ADIPOQ	0.409731	0.766641	0.429542	0.521057	2.39021	0.242503	0.119507	0.151993	0.0761528	0.151993
ENSG00000232871	SEC1P	0.541084	0.845875	0.429415	0.702607	1.49316	0.113688	0.340195	-0.261861	0.153462	0.153462
ENSG00000166263	STXBP4	0.230283	0.591921	0.429393	0.357938	4.45404	0.146872	0.0506754	0.077444	0.011169	0.077444
ENSG00000104953	TLE6	0.00176071	0.0217698	0.429309	0.137252	5.22258	0.0689549	0.0132704	-0.00199114	0.0055678	0.0055678
ENSG00000198915	RASGEF1A	0.000311801	0.00533643	0.427865	0.118677	5.88633	0.0627176	0.0108681	-0.00832585	0.00321607	0.00321607
ENSG00000071909	MYO3B	0.42753	0.778873	0.427858	0.539255	2.20628	0.234935	0.202193	0.0586787	0.0886026	0.0886026
ENSG00000178342	KCNG2	0.418447	0.772339	0.427531	0.528391	2.01911	0.095412	0.176288	-0.124561	0.102909	0.102909
ENSG00000070669	ASNS	0.000160479	0.00308228	0.427169	0.113179	6.82194	0.069364	0.00206576	0.0107438	0.00170076	0.0107438
ENSG00000277405	SERPINA6	0.00629352	0.0574695	0.427165	0.156351	4.18946	0.0718625	0.010153	0.00640599	0.0142927	0.0142927
ENSG00000170099	SERPINA6	0.00629352	0.0574695	0.427165	0.156351	4.18946	0.0718625	0.010153	0.00640599	0.0142927	0.0142927
ENSG00000148935	GAS2	0.30671	0.676163	0.42669	0.417444	2.03914	0.176861	0.072852	0.101407	0.101294	0.101407
ENSG00000134247	PTGFRN	0.0193072	0.130983	0.426208	0.182176	3.73676	0.0745108	0.0112757	0.00966373	0.0219123	0.0219123
ENSG00000227999	MTND5P1	0.213244	0.570408	0.426057	0.342298	2.88613	0.0855906	0.0677959	-0.0301724	0.0493723	0.0493723
ENSG00000140853	NLRC5	0.265747	0.633353	0.425928	0.382716	2.7294	0.0682821	0.0895978	-0.0778821	0.0568739	0.0568739
ENSG00000197125	OR8B8	0.435489	0.784634	0.425436	0.545548	1.42011	0.139674	0.135759	-0.0167468	0.161864	0.161864
ENSG00000275882	IKBKGP1	0.345142	0.711186	0.425339	0.450546	4.30125	0.0947061	0.190115	-0.138513	0.0128759	0.0128759
ENSG00000276336	SCARF1	0.332396	0.701335	0.425077	0.43854	1.94096	0.0694454	0.0829067	-0.0690836	0.109411	0.109411
ENSG00000074660	SCARF1	0.332396	0.701335	0.425077	0.43854	1.94096	0.0694454	0.0829067	-0.0690836	0.109411	0.109411
ENSG00000138640	FAM13A	0.00177978	0.0219282	0.425044	0.136027	4.7001	0.0679381	0.00960684	0.00196904	0.00889639	0.00889639
ENSG00000116604	MEF2D	8.6e-07	3.46e-05	0.425014	0.0863642	6.13745	0.0604581	0.00479803	-0.00442942	0.00266076	0.00266076
ENSG00000215493	AC007731.1	0.232326	0.594785	0.424734	0.355608	2.90708	0.120501	0.078024	0.0125284	0.0484328	0.0484328
ENSG00000100253	MIOX	0.422064	0.774336	0.424202	0.528373	1.79389	0.160807	0.156624	-0.00538728	0.122554	0.122554
ENSG00000227799	CDPF1P1	0.346474	0.712558	0.424009	0.450379	2.22074	0.0759986	0.115273	-0.0911668	0.087568	0.087568
ENSG00000179256	SMCO3	0.233648	0.59605	0.423957	0.355963	2.61047	0.06814	0.0635736	-0.0512333	0.0631358	0.0631358
ENSG00000269823	AL513523.9	0.793747	0.94734	0.423547	1.62	3.44642	0.183206	2.59538	-2.41027	0.0290262	0.0290262
ENSG00000183066	WBP2NL	0.25899	0.624919	0.423273	0.374983	3.04402	0.144898	0.09796	0.0298072	0.042652	0.042652
ENSG00000163492	CCDC141	0.393456	0.753285	0.423007	0.495692	1.31948	0.125435	0.0716552	0.0270296	0.174055	0.174055
ENSG00000135702	CHST5	0.390804	0.751536	0.422999	0.492914	3.01264	0.198066	0.199041	0.00859388	0.0439226	0.0439226
ENSG00000215838	AL451074.1	0.497854	0.824478	0.422981	0.623985	1.70533	0.185481	0.258287	-0.0695223	0.13107	0.13107
ENSG00000233890	TCF19	0.161361	0.493534	0.422734	0.301843	6.97938	0.120308	0.0712185	0.0198908	0.00155566	0.0198908
ENSG00000116396	KCNC4	0.286163	0.656397	0.422531	0.396156	4.57827	0.0871441	0.146985	-0.105535	0.0099543	0.0099543
ENSG00000253816	GUSBP14	0.164545	0.498741	0.422067	0.303657	4.42114	0.0897032	0.0806918	-0.0352073	0.0115157	0.0115157
ENSG00000184702	SEPTIN5	7.96e-11	8.34e-09	0.421885	0.0648923	7.39729	0.0621364	0.00209227	0.00211874	0.00127589	0.00211874
ENSG00000170667	RASA4B	3.27e-06	0.000109754	0.421842	0.0906583	6.62049	0.0624644	0.00629382	-0.00157253	0.00192512	0.00192512
ENSG00000142615	CELA2A	0.535949	0.842821	0.421466	0.680937	1.5626	0.368329	0.317735	0.14594	0.145812	0.14594
ENSG00000244457	ENO1P1	0.0148183	0.108492	0.42093	0.17274	5.53729	0.0772602	0.0255793	0.00171997	0.00425967	0.00425967
ENSG00000100031	GGT1	0.00353149	0.0373684	0.420817	0.144252	5.54745	0.0701655	0.0165849	0.000119819	0.00422375	0.00422375
ENSG00000242335	CFB	0.267845	0.635882	0.420683	0.379665	2.44431	0.0722928	0.0713723	-0.0514202	0.0727729	0.0727729
ENSG00000243570	CFB	0.267845	0.635882	0.420683	0.379665	2.44431	0.0722928	0.0713723	-0.0514202	0.0727729	0.0727729
ENSG00000185650	ZFP36L1	0.00989764	0.0804856	0.420664	0.163087	4.97001	0.0767176	0.018428	0.0081693	0.0069564	0.0081693
ENSG00000154997	SEPTIN14	0.212238	0.569473	0.420294	0.336927	3.38347	0.105129	0.0826698	-0.0133002	0.0308499	0.0308499
ENSG00000184730	APOBR	0.335773	0.704219	0.419856	0.436191	2.51902	0.0645432	0.121958	-0.113283	0.068304	0.068304
ENSG00000105516	DBP	0.000314792	0.00538229	0.419348	0.116395	5.83185	0.0627299	0.0101918	-0.00402333	0.00335589	0.00335589
ENSG00000158286	RNF207	0.13506	0.448624	0.419214	0.280515	3.87795	0.111039	0.0376444	0.0410441	0.0191442	0.0410441
ENSG00000244306	DUXAP10	0.249107	0.613137	0.418926	0.363487	3.17608	0.0647228	0.0944745	-0.0851399	0.0376481	0.0376481
ENSG00000141503	MINK1	8.48e-10	7.01e-08	0.418637	0.06823	7.19133	0.0585057	0.00325884	-0.00312868	0.00139649	0.00139649
ENSG00000267422	AC016582.2	0.428026	0.779155	0.417713	0.527034	2.57699	0.243338	0.178605	0.0991591	0.0649901	0.0991591
ENSG00000162997	PRORSD1P	0.435224	0.784634	0.417693	0.535309	1.07792	0.0812056	0.0801016	-0.045527	0.206454	0.206454
ENSG00000127903	ZNF835	0.0899563	0.35235	0.417672	0.246323	3.85219	0.0985997	0.0369992	0.0236757	0.0196186	0.0236757
ENSG00000132386	SERPINF1	0.164098	0.497735	0.416638	0.299433	3.6398	0.117636	0.0444779	0.0451825	0.0240634	0.0451825
ENSG00000157315	TMED6	0.522209	0.838028	0.416477	0.650802	1.96649	0.34018	0.190794	0.232749	0.107251	0.232749
ENSG00000168907	PLA2G4F	0.411237	0.767459	0.41639	0.50673	3.13921	0.228977	0.100498	0.156277	0.0389906	0.156277
ENSG00000184619	KRBA2	0.023163	0.14857	0.416203	0.18329	4.36603	0.064579	0.0214736	-0.0112173	0.0121216	0.0121216
ENSG00000092445	TYRO3	0.0449234	0.232082	0.41592	0.207403	4.0401	0.0847668	0.0265787	0.0140767	0.0164373	0.0164373
ENSG00000213358	AC092933.1	0.484444	0.814833	0.415914	0.594865	2.26754	0.0587788	0.269578	-0.267902	0.0842865	0.0842865
ENSG00000159842	ABR	0.0881599	0.348759	0.415607	0.243731	3.31365	0.0889253	0.0264048	0.0206187	0.0330001	0.0330001
ENSG00000147119	CHST7	0.18726	0.534242	0.415558	0.31512	3.07149	0.0905468	0.0577349	-0.00825911	0.0415659	0.0415659
ENSG00000185272	RBM11	0.0304952	0.178571	0.415333	0.191964	4.56192	0.0656998	0.0267442	-0.0144455	0.010106	0.010106
ENSG00000100504	PYGL	0.0019079	0.0231174	0.415159	0.133741	4.85421	0.0644398	0.0101616	0.000319535	0.00772495	0.00772495
ENSG00000185522	LMNTD2	8.13e-05	0.00171267	0.414904	0.105295	5.0119	0.0575646	0.0043864	-0.0041122	0.00670058	0.00670058
ENSG00000105643	ARRDC2	0.00308355	0.0335657	0.414439	0.140047	4.4931	0.05857	0.00884197	-0.00686696	0.0107712	0.0107712
ENSG00000196391	ZNF774	0.182837	0.528888	0.414152	0.310909	2.87654	0.0580911	0.0468572	-0.0454817	0.0498069	0.0498069
ENSG00000079385	CEACAM1	0.0850703	0.341277	0.414046	0.240445	3.56218	0.07755	0.0318703	-0.00126229	0.0259436	0.0259436
ENSG00000196220	SRGAP3	0.009679	0.0792443	0.413883	0.15998	4.81009	0.070417	0.0175509	0.00242518	0.00804266	0.00804266
ENSG00000284610	AC107918.4	0.324078	0.692825	0.413742	0.419569	2.03336	0.0711458	0.0742807	-0.0531533	0.101758	0.101758
ENSG00000140199	SLC12A6	0.109758	0.398087	0.413399	0.258491	4.8591	0.101511	0.0303721	0.0364455	0.00769053	0.0364455
ENSG00000198515	CNGA1	0.338473	0.705602	0.41336	0.431849	2.67353	0.125976	0.126739	-0.0232091	0.059754	0.059754
ENSG00000276681	LENG8	0.00202274	0.0241805	0.412955	0.133778	5.83523	0.0687749	0.00348637	0.0144101	0.003347	0.0144101
ENSG00000169040	PMCHL2	0.602778	0.875378	0.412794	0.79321	1.32545	0.272446	0.455871	-0.132401	0.173311	0.173311
ENSG00000166828	SCNN1G	0.336419	0.704551	0.412633	0.42926	2.33429	0.169705	0.104486	0.0649392	0.0797787	0.0797787
ENSG00000150054	MPP7	1.15e-05	0.000321913	0.412093	0.0939189	5.4958	0.0575227	0.00441048	-0.00303655	0.00441027	0.00441027
ENSG00000073910	FRY	0.0792789	0.328216	0.411734	0.234621	4.20695	0.0791681	0.0409862	-0.00699638	0.014061	0.014061
ENSG00000133661	SFTPD	0.585069	0.867065	0.41171	0.754055	1.43776	0.21345	0.408799	-0.173376	0.1598	0.1598
ENSG00000284814	ADCY4	0.377533	0.739494	0.411535	0.466354	1.79834	0.14906	0.0953483	0.0435609	0.122138	0.122138
ENSG00000129467	ADCY4	0.377533	0.739494	0.411535	0.466354	1.79834	0.14906	0.0953483	0.0435609	0.122138	0.122138
ENSG00000277439	GP6	0.53236	0.841684	0.411459	0.658959	1.89031	0.195523	0.320427	-0.111792	0.1138	0.1138
ENSG00000088053	GP6	0.53236	0.841684	0.411459	0.658959	1.89031	0.195523	0.320427	-0.111792	0.1138	0.1138
ENSG00000183087	GAS6	2.35e-09	1.79e-07	0.41141	0.0688987	6.35518	0.0567329	0.00245836	-0.00198789	0.00228867	0.00228867
ENSG00000008438	PGLYRP1	0.528466	0.840392	0.411364	0.652596	1.5188	0.0611413	0.275282	-0.26818	0.1506	0.1506
ENSG00000183778	B3GALT5	0.000233417	0.00420297	0.411301	0.111773	4.92008	0.057325	0.00521684	-0.00381381	0.00727631	0.00727631
ENSG00000134463	ECHDC3	0.0470868	0.238413	0.411229	0.207114	4.18576	0.0849672	0.00984389	0.0330524	0.0143423	0.0330524
ENSG00000143013	LMO4	1.87e-06	6.87e-05	0.41122	0.0862693	6.03275	0.0613289	0.00428191	0.00316049	0.00287513	0.00316049
ENSG00000105479	CCDC114	0.0806273	0.33156	0.410869	0.235178	3.73905	0.0630815	0.0334446	-0.0232291	0.0218639	0.0218639
ENSG00000225920	RIMKLBP2	0.357673	0.723126	0.410367	0.446144	2.29156	0.0637769	0.116403	-0.104938	0.0826411	0.0826411
ENSG00000131634	TMEM204	0.481083	0.812744	0.410264	0.582297	1.91615	0.0954678	0.227526	-0.168483	0.111543	0.111543
ENSG00000108984	MAP2K6	0.621801	0.882987	0.410012	0.831163	2.39447	0.222476	0.61495	-0.365292	0.0758824	0.0758824
ENSG00000282283	PLPPR3	0.221711	0.581102	0.40971	0.335281	3.66334	0.0606493	0.088892	-0.0818494	0.0235215	0.0235215
ENSG00000168661	ZNF30	0.05536	0.264352	0.409584	0.213766	5.10609	0.0863838	0.0356072	0.0100887	0.00616411	0.0100887
ENSG00000179967	PPP1R14BP3	0.5308	0.841684	0.409452	0.653257	2.11129	0.062171	0.331099	-0.321668	0.0956466	0.0956466
ENSG00000273785	CYP2D8P	0.621873	0.882987	0.409334	0.829959	1.83612	0.102533	0.570177	-0.500154	0.118654	0.118654
ENSG00000171425	ZNF581	3.03e-07	1.39e-05	0.409212	0.0799012	5.99759	0.0592004	0.00343154	0.00164183	0.00295266	0.00295266
ENSG00000242488	AF107885.1	0.487	0.816278	0.409086	0.588538	1.80659	0.187902	0.225007	-0.0268298	0.12137	0.12137
ENSG00000237136	C4orf51	0.510623	0.830249	0.409041	0.621767	1.01424	0.186373	0.170811	0.0250922	0.215783	0.215783
ENSG00000107957	SH3PXD2A	5.2e-12	6.16e-10	0.409033	0.0592802	6.46773	0.056477	0.00138894	-0.000327354	0.00212521	0.00212521
ENSG00000180592	SKIDA1	0.333724	0.702165	0.408883	0.422994	3.09384	0.175011	0.0792428	0.099681	0.0407	0.099681
ENSG00000123360	PDE1B	0.687656	0.910662	0.408685	1.01653	2.52546	0.245637	0.965405	-0.680462	0.0679293	0.0679293
ENSG00000261812	TUBB8P7	0.443023	0.789373	0.408163	0.532086	2.22522	0.109687	0.195866	-0.114635	0.0872493	0.0872493
ENSG00000186714	CCDC73	0.536442	0.843147	0.407998	0.659975	1.58889	0.345865	0.213518	0.222048	0.142999	0.222048
ENSG00000237916	RPL37P12	0.53831	0.844323	0.407992	0.663002	1.65344	0.182846	0.303291	-0.11225	0.136282	0.136282
ENSG00000175197	DDIT3	2.33e-05	0.00058191	0.407939	0.0964159	5.49123	0.0588062	0.00486878	0.000133213	0.00442725	0.00442725
ENSG00000288253	AC010332.3	0.529459	0.840888	0.407718	0.648373	0.163623	0.0950847	0.041821	0.017689	0.378567	0.378567
ENSG00000176700	SCAND2P	0.236169	0.599562	0.407504	0.343996	3.37892	0.0613261	0.0873476	-0.0783881	0.0309859	0.0309859
ENSG00000261884	AC040162.1	0.393339	0.753285	0.407038	0.476861	3.69574	0.206824	0.0694638	0.157933	0.0227963	0.157933
ENSG00000160190	SLC37A1	1.06e-05	0.000299963	0.40702	0.0924025	5.32661	0.0568034	0.00344756	-0.00107513	0.00509067	0.00509067
ENSG00000174501	ANKRD36C	0.0116647	0.0913621	0.406661	0.161237	6.13857	0.072456	0.00649146	0.019506	0.00265862	0.019506
ENSG00000229132	EIF4A1P10	0.117581	0.414499	0.406383	0.259668	3.54889	0.0978146	0.0411475	0.0230007	0.0262801	0.0262801
ENSG00000137403	HLA-F	0.295063	0.666051	0.405832	0.387585	2.56752	0.135141	0.0846998	0.0356625	0.0655223	0.0655223
ENSG00000177138	FAM9B	0.455082	0.798045	0.405634	0.54304	1.82387	0.0640126	0.175117	-0.161367	0.119775	0.119775
ENSG00000099866	MADCAM1	0.428227	0.779357	0.405494	0.511839	3.41277	0.229461	0.0366562	0.225323	0.0299875	0.225323
ENSG00000198569	SLC34A3	0.0965956	0.367382	0.405289	0.243917	3.41564	0.0742053	0.0295909	-0.000412434	0.0299044	0.0299044
ENSG00000141504	SAT2	0.000175497	0.00331545	0.405279	0.108019	5.22091	0.0625291	0.00480624	0.00686197	0.00557587	0.00686197
ENSG00000154914	USP43	0.0071361	0.063097	0.404806	0.150462	4.78542	0.0613164	0.0144124	-0.00437177	0.0082263	0.0082263
ENSG00000255104	AC005324.3	0.710603	0.917215	0.40411	1.08911	1.42816	0.845207	0.794748	0.391409	0.160919	0.391409
ENSG00000270926	AC008013.3	0.47206	0.806907	0.403861	0.561597	2.26488	0.147831	0.23092	-0.0907263	0.0844704	0.0844704
ENSG00000179277	MEIS3P1	0.0602992	0.278165	0.403518	0.214797	3.92564	0.0603231	0.0278377	-0.0187667	0.0183002	0.0183002
ENSG00000232815	DUX4L50	0.148678	0.47234	0.403514	0.2794	3.14167	0.105519	0.0391649	0.037702	0.0388994	0.0388994
ENSG00000142871	CCN1	0.000149917	0.00291503	0.403498	0.10643	5.01251	0.0545918	0.00463042	-0.00414816	0.00669693	0.00669693
ENSG00000167749	KLK4	0.803792	0.951128	0.40338	1.62363	3.3552	1.81169	0.25436	2.38182	0.0317038	2.38182
ENSG00000161513	FDXR	0.00131271	0.0173217	0.403287	0.12551	5.1337	0.0562156	0.00973641	-0.00673327	0.00601637	0.00601637
ENSG00000118898	PPL	5.2e-05	0.00116842	0.403091	0.0996137	5.4141	0.0574005	0.00519776	-0.000338203	0.00472512	0.00472512
ENSG00000138356	AOX1	0.51697	0.834392	0.402846	0.621653	0.813406	0.0662169	0.138911	-0.120728	0.247542	0.247542
ENSG00000171931	FBXW10	0.448036	0.792869	0.402556	0.53059	4.39583	0.127458	0.269736	-0.159575	0.01179	0.01179
ENSG00000267264	AC006504.3	0.575825	0.864526	0.402218	0.718896	1.30156	0.367164	0.340507	0.129349	0.176304	0.176304
ENSG00000184492	FOXD4L1	0.464705	0.803515	0.401404	0.549025	2.32967	0.0905669	0.221345	-0.166057	0.0800843	0.0800843
ENSG00000278326	PPP4R4	0.272557	0.642232	0.401233	0.36569	1.97694	0.0567683	0.0273525	-0.022694	0.106377	0.106377
ENSG00000117215	PLA2G2D	0.41821	0.7722	0.401202	0.495598	2.15612	0.156519	0.15335	0.000946176	0.0922675	0.0922675
ENSG00000283189	AC104452.1	0.046053	0.235259	0.401098	0.201061	5.11483	0.0715519	0.0343085	-0.00742031	0.00611691	0.00611691
ENSG00000164879	CA3	0.49703	0.824026	0.40081	0.590146	1.72413	0.152812	0.219049	-0.0701557	0.129223	0.129223
ENSG00000253203	GUSBP3	0.747637	0.932374	0.400328	1.2442	3.04449	0.188485	1.5054	-1.3028	0.0426333	0.0426333
ENSG00000183742	MACC1	0.240555	0.60425	0.400015	0.340844	2.6398	0.0914265	0.054629	0.00250482	0.0615456	0.0615456
ENSG00000224479	AC104162.1	0.331877	0.700896	0.399827	0.412049	2.38982	0.134536	0.0936062	0.0282669	0.076178	0.076178
ENSG00000272887	CSPG4P5	0.585348	0.867204	0.399447	0.732137	3.0755	0.209282	0.494615	-0.260471	0.0414093	0.0414093
ENSG00000140090	SLC24A4	0.283242	0.653862	0.399444	0.372246	2.40292	0.0822727	0.0632192	-0.019588	0.0753481	0.0753481
ENSG00000179476	C14orf28	0.0876322	0.347752	0.399018	0.233614	4.06212	0.0700523	0.0384739	-0.0130033	0.0161017	0.0161017
ENSG00000219607	PPP1R3G	0.472107	0.806907	0.398806	0.554625	2.03158	0.153871	0.205708	-0.0544248	0.101901	0.101901
ENSG00000108509	CAMTA2	0.0113199	0.0892274	0.398429	0.157316	5.39822	0.0568201	0.0199591	-0.0141018	0.00478921	0.00478921
ENSG00000167419	LPO	0.337765	0.705318	0.39806	0.415255	2.86902	0.0537905	0.122286	-0.120826	0.0501505	0.0501505
ENSG00000183049	CAMK1D	0.0131319	0.0995793	0.397986	0.160467	4.37646	0.0569934	0.0137453	-0.00745159	0.0120044	0.0120044
ENSG00000214534	ZNF705E	0.494748	0.822407	0.397782	0.582594	2.00741	0.17841	0.235554	-0.0470547	0.103862	0.103862
ENSG00000128394	APOBEC3F	0.035791	0.198487	0.397678	0.189434	4.00968	0.054234	0.0189725	-0.0166953	0.0169128	0.0169128
ENSG00000283868	ZBTB4	7.62e-16	1.86e-13	0.397593	0.0493283	6.71702	0.0534132	0.000621469	0.000458211	0.00181181	0.00181181
ENSG00000174282	ZBTB4	7.62e-16	1.86e-13	0.397593	0.0493283	6.71702	0.0534132	0.000621469	0.000458211	0.00181181	0.00181181
ENSG00000172689	MS4A10	0.385696	0.747517	0.397534	0.458279	2.25747	0.0607585	0.125036	-0.112914	0.0849839	0.0849839
ENSG00000152527	PLEKHH2	0.108645	0.396125	0.397279	0.247631	3.38482	0.0697069	0.0305118	-0.00486661	0.0308094	0.0308094
ENSG00000196616	ADH1B	0.43834	0.786703	0.397261	0.512595	2.21725	0.224514	0.174937	0.0829263	0.0878168	0.0878168
ENSG00000163354	DCST2	0.205032	0.559948	0.397198	0.31341	3.78094	0.068295	0.0772245	-0.0536652	0.0210011	0.0210011
ENSG00000117322	CR2	0.4956	0.822985	0.396995	0.582592	1.89193	0.278811	0.179908	0.159505	0.113658	0.159505
ENSG00000265763	ZNF488	0.0515726	0.252331	0.396679	0.203772	3.82075	0.0654639	0.0213071	-0.00178858	0.0202158	0.0202158
ENSG00000145384	FABP2	0.455789	0.798393	0.396322	0.531405	1.89188	0.137686	0.168729	-0.0407357	0.113663	0.113663
ENSG00000148288	GBGT1	0.470688	0.806215	0.396292	0.549368	2.3596	0.207949	0.223685	0.0097154	0.0781204	0.0781204
ENSG00000188505	NCCRP1	0.311955	0.680724	0.396098	0.391738	2.68192	0.0685707	0.0941444	-0.0697351	0.0593146	0.0593146
ENSG00000198723	TEX45	0.0662992	0.295145	0.396056	0.21567	4.00677	0.0677019	0.0295548	-0.00643199	0.0169589	0.0169589
ENSG00000170325	PRDM10	0.0522462	0.254689	0.39549	0.203745	5.65186	0.0798121	0.0205045	0.0210076	0.00387572	0.0210076
ENSG00000135502	SLC26A10	0.306154	0.675966	0.395474	0.38646	3.12729	0.132058	0.109918	0.00996896	0.0394334	0.0394334
ENSG00000213366	GSTM2	0.00228482	0.0266142	0.395296	0.129585	4.96564	0.059447	0.00980859	0.00123238	0.00698376	0.00698376
ENSG00000102878	HSF4	0.333593	0.702165	0.394917	0.408436	3.38646	0.1632	0.0860455	0.0807746	0.0307608	0.0807746
ENSG00000166833	NAV2	8.16e-05	0.00171609	0.394535	0.100145	5.7903	0.0572163	0.00656133	0.001434	0.00346772	0.00346772
ENSG00000067208	EVI5	0.0602208	0.277965	0.394446	0.209904	3.99062	0.0770882	0.0268421	0.0109963	0.0172176	0.0172176
ENSG00000095539	SEMA4G	0.0249059	0.156173	0.39442	0.175856	4.59093	0.059022	0.0210868	-0.0103374	0.00983852	0.00983852
ENSG00000149599	DUSP15	0.00123495	0.0164463	0.39441	0.122083	5.00211	0.0542533	0.0081448	-0.00454455	0.00675937	0.00675937
ENSG00000139793	MBNL2	0.251529	0.616928	0.394343	0.343911	3.46757	0.116049	0.0898379	0.00648201	0.028437	0.028437
ENSG00000146232	NFKBIE	0.0288306	0.171909	0.394028	0.180268	4.80422	0.0633684	0.0244104	-0.00698688	0.00808596	0.00808596
ENSG00000142227	EMP3	0.0787051	0.326807	0.393915	0.224038	3.83249	0.0768984	0.0302025	0.00756068	0.0199905	0.0199905
ENSG00000185332	TMEM105	0.320458	0.68851	0.393616	0.396184	3.98107	0.0879412	0.139589	-0.0851445	0.0173724	0.0173724
ENSG00000214121	PRDX1P1	0.351064	0.717321	0.393525	0.421998	2.34344	0.164573	0.0989065	0.0705228	0.079176	0.079176
ENSG00000223892	CR759763.1	0.454621	0.797877	0.393353	0.52606	1.70443	0.236068	0.11662	0.160119	0.131159	0.160119
ENSG00000225086	BX927229.4	0.454621	0.797877	0.393353	0.52606	1.70443	0.236068	0.11662	0.160119	0.131159	0.160119
ENSG00000258388	PPT2-EGFL8	0.855898	0.967369	0.393282	2.16567	1.15013	3.17832	2.33223	2.35792	0.196284	2.35792
ENSG00000154645	CHODL	0.408006	0.76555	0.392816	0.474754	2.11459	0.0589786	0.129998	-0.118682	0.0953942	0.0953942
ENSG00000011422	PLAUR	0.00520868	0.0499765	0.392746	0.140576	4.54549	0.0631331	0.00950078	0.00807406	0.0102608	0.0102608
ENSG00000236516	KLF2P4	0.0675194	0.297983	0.392532	0.214709	3.84655	0.0560952	0.0263758	-0.0192736	0.0197243	0.0197243
ENSG00000231240	KLF2P1	0.0332635	0.188958	0.392029	0.184147	4.14437	0.0720377	0.0190019	0.0122112	0.0149083	0.0149083
ENSG00000111644	ACRBP	0.342074	0.708919	0.392024	0.412624	2.44868	0.0700104	0.0977535	-0.0695792	0.0725052	0.0725052
ENSG00000138134	STAMBPL1	0.668036	0.903281	0.391881	0.913804	1.13306	0.607882	0.167674	0.667364	0.19865	0.667364
ENSG00000168263	KCNV2	0.518235	0.835076	0.391752	0.606363	1.71676	0.234708	0.237732	0.0375954	0.129944	0.129944
ENSG00000232804	HSPA1B	0.0314499	0.182186	0.391732	0.182088	8.14259	0.0732552	0.00990193	0.0232541	0.00103024	0.0232541
ENSG00000232859	LYRM9	0.0298428	0.175583	0.391539	0.180252	4.45214	0.0630261	0.0213023	-0.00341446	0.0111887	0.0111887
ENSG00000203363	GPR160P1	0.569173	0.861685	0.391445	0.687626	2.0419	0.266876	0.371757	-0.0480577	0.101073	0.101073
ENSG00000188687	SLC4A5	0.104414	0.385003	0.391368	0.241016	5.00659	0.0830285	0.0513565	-0.00339819	0.0067324	0.0067324
ENSG00000117983	MUC5B	6.09e-05	0.00133566	0.390773	0.0974655	5.22725	0.0516384	0.00395419	-0.00284819	0.00554533	0.00554533
ENSG00000166676	TVP23A	0.312729	0.681382	0.390609	0.386928	2.50476	0.124387	0.080574	0.0297192	0.0691397	0.0691397
ENSG00000131400	NAPSA	0.314308	0.682834	0.390607	0.388191	2.7882	0.151319	0.0361667	0.114525	0.0539604	0.114525
ENSG00000198298	ZNF485	0.0869762	0.346116	0.390435	0.228115	3.86552	0.0514145	0.032665	-0.031763	0.0193716	0.0193716
ENSG00000156298	TSPAN7	0.191161	0.539671	0.390414	0.298675	2.84902	0.0581999	0.0381344	-0.0270459	0.0510722	0.0510722
ENSG00000079739	PGM1	6.5e-05	0.00141038	0.390376	0.0977466	5.71042	0.0549303	0.00585823	0.000340409	0.00369616	0.00369616
ENSG00000278458	KANSL1	0.514324	0.832694	0.390376	0.598626	3.64764	0.2897	0.154363	0.20399	0.0238813	0.20399
ENSG00000170681	CAVIN4	0.356902	0.722546	0.39033	0.423681	2.42283	0.0650415	0.105405	-0.0840214	0.0741004	0.0741004
ENSG00000185518	SV2B	0.513994	0.832694	0.390307	0.598051	0.767999	0.108332	0.102426	-0.0160976	0.255239	0.255239
ENSG00000091879	ANGPT2	0.244914	0.609062	0.389977	0.33538	2.9044	0.0552112	0.063928	-0.0571523	0.048552	0.048552
ENSG00000101871	MID1	0.067487	0.297983	0.389717	0.213145	4.50983	0.0649516	0.0348252	-0.0133376	0.0106055	0.0106055
ENSG00000169583	CLIC3	0.048306	0.242667	0.389604	0.197301	4.09817	0.0510869	0.0233606	-0.0226258	0.0155671	0.0155671
ENSG00000187642	PERM1	0.296521	0.667342	0.389359	0.372977	3.25789	0.0561806	0.104295	-0.0958247	0.0348169	0.0348169
ENSG00000133805	AMPD3	0.119689	0.41813	0.389347	0.25021	3.5831	0.0886266	0.0371826	0.0199616	0.0254225	0.0254225
ENSG00000172425	TTC36	0.247518	0.611851	0.389329	0.336673	2.93256	0.116746	0.0660388	0.0332911	0.0473102	0.0473102
ENSG00000064225	ST3GAL6	0.555581	0.854124	0.389277	0.660443	0.885011	0.131103	0.200387	-0.0795009	0.235798	0.235798
ENSG00000130475	FCHO1	0.00671238	0.0603381	0.389253	0.143594	4.42533	0.060958	0.00914836	0.0065299	0.0114709	0.0114709
ENSG00000183389	OR56A4	0.330827	0.700046	0.389031	0.400052	2.65981	0.0872966	0.099564	-0.0442915	0.0604779	0.0604779
ENSG00000224452	RSL24D1P6	0.532918	0.842112	0.38899	0.623824	1.76099	0.107482	0.263494	-0.177927	0.125663	0.125663
ENSG00000187583	PLEKHN1	0.389852	0.751113	0.388559	0.451873	2.58353	0.127452	0.139564	-0.0238751	0.0646249	0.0646249
ENSG00000231784	DBIL5P	0.412212	0.768415	0.388442	0.473707	1.72783	0.0971144	0.0955365	-0.0253087	0.128861	0.128861
ENSG00000115896	PLCL1	0.36019	0.72569	0.388188	0.424248	2.63752	0.170221	0.0828862	0.0971003	0.0616677	0.0971003
ENSG00000105877	DNAH11	0.100455	0.376346	0.388136	0.236286	3.46665	0.0681966	0.0273689	-0.000398918	0.0284623	0.0284623
ENSG00000269001	AC092070.2	0.222853	0.582781	0.388046	0.318338	2.8903	0.0529234	0.0521552	-0.0480601	0.0491838	0.0491838
ENSG00000180190	TDRP	0.0870596	0.346116	0.38795	0.226724	5.92101	0.0577916	0.0482727	-0.036838	0.00313091	0.00313091
ENSG00000258315	C17orf49	1.82e-06	6.71e-05	0.387886	0.0812795	5.74039	0.0529368	0.00299806	0.00117939	0.00360829	0.00360829
ENSG00000172403	SYNPO2	0.444523	0.790456	0.38775	0.507143	2.40789	0.221579	0.134066	0.123128	0.075035	0.123128
ENSG00000146147	MLIP	0.4667	0.804244	0.387295	0.532102	1.75325	0.238754	0.100664	0.182469	0.126403	0.182469
ENSG00000133818	RRAS2	0.000104426	0.0021137	0.387129	0.0997736	5.03085	0.0546199	0.00336631	0.0036292	0.00658845	0.00658845
ENSG00000228725	MTND2P12	0.5148	0.833012	0.386857	0.593902	2.12837	0.102406	0.258372	-0.179592	0.0943477	0.0943477
ENSG00000008323	PLEKHG6	0.00748318	0.0653304	0.386509	0.144514	5.39842	0.0583882	0.0160959	-0.00320795	0.00478842	0.00478842
ENSG00000276495	APBA2	0.407654	0.76548	0.386473	0.466738	2.15915	0.061718	0.125802	-0.107905	0.0920428	0.0920428
ENSG00000102452	NALCN	0.467857	0.804869	0.386146	0.531903	3.66236	0.238317	0.0897004	0.193221	0.0235436	0.193221
ENSG00000277988	FAM30B	0.678162	0.905284	0.385996	0.930173	2.00377	0.232197	0.761062	-0.487263	0.10416	0.10416
ENSG00000242247	ARFGAP3	8.34e-06	0.000245328	0.385836	0.0865807	5.42025	0.0546176	0.00279566	0.00469595	0.00470056	0.00470056
ENSG00000250138	AC139495.2	0.575414	0.864321	0.385804	0.688818	3.09549	0.153966	0.433834	-0.277308	0.0406366	0.0406366
ENSG00000188277	C15orf62	0.0330442	0.188081	0.38562	0.180911	4.22599	0.0713869	0.0168299	0.0158989	0.013813	0.0158989
ENSG00000176399	DMRTA1	0.393617	0.753289	0.385602	0.452014	2.17861	0.153457	0.113707	0.0421339	0.0906095	0.0906095
ENSG00000135443	KRT85	0.0995854	0.374143	0.385411	0.234027	3.58012	0.072995	0.0292726	0.00594899	0.025496	0.025496
ENSG00000154359	LONRF1	0.534505	0.842112	0.385399	0.620467	2.57671	0.266105	0.319973	0.00491876	0.0650058	0.0650058
ENSG00000136114	THSD1	0.298843	0.669353	0.385363	0.370928	2.87876	0.141227	0.0539797	0.083608	0.0497061	0.083608
ENSG00000174885	NLRP6	0.171593	0.510862	0.385282	0.281824	3.67044	0.0678593	0.0560641	-0.0284964	0.0233604	0.0233604
ENSG00000143994	ABHD1	0.0628459	0.285058	0.385177	0.207053	4.28188	0.0513933	0.0297602	-0.0268509	0.0131107	0.0131107
ENSG00000167771	RCOR2	0.0175123	0.122162	0.38511	0.162099	3.90805	0.0495608	0.0076696	-0.00748332	0.0186065	0.0186065
ENSG00000101162	TUBB1	0.439138	0.78724	0.384911	0.497527	2.1122	0.170426	0.151956	0.0296044	0.095577	0.095577
ENSG00000162849	KIF26B	0.61775	0.881607	0.384863	0.771204	1.17197	0.445877	0.198579	0.396177	0.193292	0.396177
ENSG00000166819	PLIN1	0.518166	0.835076	0.384811	0.595522	1.67351	0.0508425	0.2204	-0.218176	0.134246	0.134246
ENSG00000275365	MMP11	0.0126361	0.0967776	0.384477	0.154169	4.01814	0.0496713	0.00698898	-0.00639332	0.0167791	0.0167791
ENSG00000099953	MMP11	0.0126361	0.0967776	0.384477	0.154169	4.01814	0.0496713	0.00698898	-0.00639332	0.0167791	0.0167791
ENSG00000151689	INPP1	0.22614	0.587122	0.384261	0.317476	2.86565	0.0883804	0.050486	0.00825645	0.0503049	0.0503049
ENSG00000175985	PLEKHD1	0.00141395	0.0184744	0.384259	0.12039	4.97983	0.0496871	0.00759827	-0.00689506	0.00689544	0.00689544
ENSG00000188886	ASTL	0.00353234	0.0373684	0.384119	0.131676	4.56393	0.0508429	0.00725119	-0.00476043	0.0100873	0.0100873
ENSG00000176909	MAMSTR	0.0750733	0.317445	0.383975	0.215714	5.18253	0.0801672	0.020828	0.0257046	0.00576503	0.0257046
ENSG00000231982	AC112907.2	0.461186	0.802341	0.383894	0.520961	2.37468	0.230058	0.160582	0.110818	0.0771463	0.110818
ENSG00000284630	AP000553.5	0.00537642	0.0511502	0.383822	0.137889	4.63861	0.049145	0.00959843	-0.0095408	0.00941481	0.00941481
ENSG00000236383	CCDC200	0.19736	0.549731	0.38379	0.297717	3.25102	0.0625886	0.0535888	-0.0333535	0.0350469	0.0350469
ENSG00000183423	LRIT3	0.533897	0.842112	0.383676	0.616774	1.91359	0.118475	0.268644	-0.164536	0.111765	0.111765
ENSG00000185958	FAM186A	0.469771	0.805545	0.383268	0.530217	2.83817	0.0711996	0.229552	-0.196199	0.0515784	0.0515784
ENSG00000138759	FRAS1	0.563095	0.859047	0.383148	0.662599	0.607408	0.149196	0.15494	-0.00454673	0.284098	0.284098
ENSG00000196689	TRPV1	0.00713573	0.063097	0.382968	0.142344	5.04038	0.0502037	0.0137289	-0.0117554	0.00653287	0.00653287
ENSG00000134323	MYCN	0.090893	0.354455	0.382863	0.226451	4.31189	0.0830481	0.0143766	0.0369036	0.0127487	0.0369036
ENSG00000187105	HEATR4	0.154493	0.481792	0.382731	0.268802	3.17816	0.0786037	0.0346811	0.00998294	0.0375736	0.0375736
ENSG00000162490	DRAXIN	0.022342	0.1447	0.382711	0.167525	4.22482	0.0543094	0.0142365	-0.00600638	0.0138281	0.0138281
ENSG00000160111	CPAMD8	0.0229325	0.147584	0.382583	0.168201	4.33851	0.0629404	0.0158552	0.0053707	0.0124363	0.0124363
ENSG00000237462	TRIM27	0.665128	0.903025	0.382423	0.883513	4.08493	0.137529	0.764833	-0.631663	0.0157614	0.0157614
ENSG00000161955	TNFSF13	0.0523514	0.254986	0.382393	0.197086	4.23407	0.0688601	0.0251337	0.00504429	0.0137092	0.0137092
ENSG00000241839	PLEKHO2	0.00219105	0.025765	0.382369	0.124833	4.92646	0.0567132	0.00834885	0.00361798	0.00723452	0.00723452
ENSG00000274602	PI4KAP1	0.241604	0.605359	0.381938	0.326168	5.08194	0.119549	0.022396	0.0839894	0.00629676	0.0839894
ENSG00000232344	AC087163.1	0.415739	0.771112	0.381829	0.469171	2.3336	0.0551382	0.140298	-0.130487	0.079824	0.079824
ENSG00000225932	CTAGE4	0.407205	0.765103	0.381808	0.460663	4.8149	0.0987258	0.204203	-0.129003	0.00800736	0.00800736
ENSG00000282789	CRYZP1	0.464273	0.803346	0.381725	0.521605	1.55692	0.132561	0.125645	0.000339096	0.146427	0.146427
ENSG00000233025	CRYZP1	0.464273	0.803346	0.381725	0.521605	1.55692	0.132561	0.125645	0.000339096	0.146427	0.146427
ENSG00000110060	PUS3	0.0438424	0.228271	0.381283	0.189166	4.66721	0.0627236	0.026614	-0.00521694	0.00916987	0.00916987
ENSG00000280689	BORCS5	0.1526	0.479223	0.380955	0.266326	3.02497	0.0519102	0.02751	-0.0222083	0.0434196	0.0434196
ENSG00000165714	BORCS5	0.1526	0.479223	0.380955	0.266326	3.02497	0.0519102	0.02751	-0.0222083	0.0434196	0.0434196
ENSG00000105122	RASAL3	0.546603	0.849455	0.380741	0.631559	3.5298	0.314233	0.0950003	0.303867	0.0267713	0.303867
ENSG00000131398	KCNC3	0.0274791	0.166784	0.380705	0.172683	4.4757	0.0681918	0.0176418	0.0121778	0.0109466	0.0121778
ENSG00000182866	LCK	0.412955	0.768751	0.380244	0.464446	2.46991	0.0817885	0.144494	-0.094104	0.0712157	0.0712157
ENSG00000254996	ANKHD1-EIF4EBP3	0.0208398	0.138009	0.38021	0.164531	6.06552	0.052995	0.0242652	-0.0170527	0.00280519	0.00280519
ENSG00000282540	WHAMMP2	0.356073	0.721595	0.380133	0.411901	2.01893	0.0766985	0.0667391	-0.0239418	0.102924	0.102924
ENSG00000277400	AC145212.1	0.00738706	0.0647201	0.379853	0.141796	4.90064	0.0509774	0.0127005	-0.00837863	0.00740552	0.00740552
ENSG00000164309	CMYA5	0.0150502	0.109772	0.37951	0.156102	4.60001	0.0578754	0.0146115	0.000187519	0.00975632	0.00975632
ENSG00000228224	NACA4P	0.566727	0.860334	0.379202	0.661922	1.40493	0.234387	0.274486	0.00519739	0.163656	0.163656
ENSG00000157927	RADIL	0.000413658	0.00672671	0.379178	0.107379	5.58112	0.0520501	0.00742285	-0.0012359	0.00410741	0.00410741
ENSG00000159337	PLA2G4D	0.406878	0.764899	0.379032	0.456996	2.62508	0.0612851	0.146506	-0.126411	0.0623398	0.0623398
ENSG00000130589	HELZ2	0.0199742	0.133827	0.378772	0.162784	5.1692	0.0554566	0.0206664	-0.00921572	0.00583239	0.00583239
ENSG00000228335	AC073063.1	0.504586	0.827411	0.378736	0.567572	1.79929	0.0545808	0.200089	-0.189938	0.122049	0.122049
ENSG00000140564	FURIN	9.56e-05	0.00196073	0.378663	0.0970573	4.99149	0.0505367	0.00259629	0.00151574	0.00682382	0.00682382
ENSG00000142875	PRKACB	0.0978667	0.370258	0.378388	0.228594	3.83068	0.0774762	0.0322301	0.0123954	0.0200251	0.0200251
ENSG00000196972	SMIM10L2B	0.145148	0.467058	0.378169	0.259574	3.41335	0.0920346	0.0374079	0.029138	0.0299709	0.0299709
ENSG00000187268	FAM9C	0.468121	0.804893	0.378081	0.521103	2.61617	0.228681	0.141807	0.129742	0.0628246	0.129742
ENSG00000274619	CFD	0.00355369	0.0375254	0.378011	0.129665	5.35027	0.0588394	0.00314281	0.0136703	0.00498876	0.0136703
ENSG00000197766	CFD	0.00355369	0.0375254	0.378011	0.129665	5.35027	0.0588394	0.00314281	0.0136703	0.00498876	0.0136703
ENSG00000117791	MTARC2	0.0339167	0.191471	0.377868	0.178151	4.57584	0.0493011	0.021761	-0.0192016	0.00997666	0.00997666
ENSG00000115602	IL1RL1	0.5726	0.862948	0.377865	0.669706	1.08246	0.116987	0.242704	-0.138614	0.205802	0.205802
ENSG00000269404	SPIB	0.334477	0.702865	0.377752	0.391398	2.42466	0.0775387	0.0792061	-0.0342465	0.0739864	0.0739864
ENSG00000275873	LMNTD2	0.00764385	0.0664312	0.377508	0.141526	7.17313	0.0608572	0.00104725	0.0189824	0.00140866	0.0189824
ENSG00000186231	KLHL32	0.38279	0.745147	0.377307	0.432311	3.01734	0.0528013	0.143163	-0.135141	0.0437302	0.0437302
ENSG00000214439	FAM185BP	0.058609	0.273298	0.377298	0.199511	4.11699	0.0569841	0.0245092	-0.0102098	0.0152953	0.0152953
ENSG00000065357	DGKA	0.104004	0.384192	0.377137	0.231978	3.71455	0.0666914	0.0314274	-0.00250637	0.0223862	0.0223862
ENSG00000100218	RSPH14	0.586216	0.867405	0.377071	0.692728	2.1946	0.181216	0.390426	-0.189694	0.0894449	0.0894449
ENSG00000205822	TPTE2P6	0.492449	0.820717	0.376863	0.549029	1.74509	0.248297	0.161154	0.140279	0.127188	0.140279
ENSG00000146166	LGSN	0.508187	0.829321	0.376844	0.56954	1.12505	0.175234	0.124607	0.0672374	0.199768	0.199768
ENSG00000139625	MAP3K12	0.000156531	0.00302312	0.376826	0.0996769	5.76665	0.0475605	0.00640205	-0.00606025	0.00353344	0.00353344
ENSG00000140443	IGF1R	0.317169	0.685697	0.376741	0.376631	3.45568	0.0530884	0.113084	-0.104419	0.0287667	0.0287667
ENSG00000131037	EPS8L1	7.54e-05	0.00160041	0.376428	0.0950893	5.86782	0.0479993	0.00577922	-0.00462939	0.00326275	0.00326275
ENSG00000103154	NECAB2	0.496975	0.824026	0.376359	0.554075	1.58319	0.098565	0.163393	-0.086369	0.143605	0.143605
ENSG00000006747	SCIN	0.195841	0.547873	0.376206	0.290845	2.89753	0.0526378	0.0357319	-0.0275405	0.048859	0.048859
ENSG00000151033	LYZL2	0.627306	0.884424	0.376052	0.774529	1.85636	0.152481	0.483074	-0.325059	0.116822	0.116822
ENSG00000158023	CFAP251	0.0158194	0.113326	0.376013	0.155824	5.51699	0.063316	0.00917931	0.0151019	0.00433254	0.0151019
ENSG00000183486	MX2	0.120193	0.418966	0.375975	0.241946	3.73194	0.0704272	0.0365235	-0.00156124	0.0220141	0.0220141
ENSG00000223878	PPIAP53	0.51707	0.83441	0.375942	0.580275	1.92955	0.048893	0.226331	-0.223658	0.110387	0.110387
ENSG00000130304	SLC27A1	0.000385681	0.0063859	0.375858	0.105885	5.08922	0.0501841	0.00495513	-0.000313807	0.00625646	0.00625646
ENSG00000188452	CERKL	0.131867	0.442439	0.375785	0.249395	3.68982	0.0506697	0.0392712	-0.0338737	0.0229269	0.0229269
ENSG00000114378	HYAL1	0.423397	0.775031	0.375131	0.468597	3.0149	0.193296	0.094431	0.125152	0.0438297	0.125152
ENSG00000125246	CLYBL	0.185985	0.532803	0.375047	0.283579	3.08169	0.0840663	0.0392479	0.0165215	0.0411689	0.0411689
ENSG00000175697	GPR156	0.187513	0.534452	0.374901	0.284453	4.12982	0.0585616	0.065801	-0.048234	0.0151128	0.0151128
ENSG00000164161	HHIP	0.599786	0.874375	0.37477	0.714244	0.918469	0.137416	0.279672	-0.143774	0.230473	0.230473
ENSG00000188051	TMEM221	0.123741	0.426517	0.374704	0.243431	3.6061	0.0803308	0.0343967	0.0158981	0.0248619	0.0248619
ENSG00000233155	HMGA1P8	0.148107	0.472009	0.374695	0.259081	3.31975	0.0573295	0.034316	-0.01852	0.0328068	0.0328068
ENSG00000125968	ID1	1.44e-06	5.5e-05	0.37455	0.0777204	6.67172	0.0507894	0.001426	0.00461446	0.0018636	0.00461446
ENSG00000172345	STARD5	0.00597924	0.0555086	0.37439	0.136195	4.81086	0.0491635	0.0105122	-0.0068508	0.00803696	0.00803696
ENSG00000243431	RPL5P30	0.456485	0.798907	0.374123	0.502417	2.11379	0.214938	0.153295	0.0991273	0.0954555	0.0991273
ENSG00000105697	HAMP	0.39364	0.753289	0.373887	0.438301	1.55295	0.113577	0.045252	0.0552175	0.146856	0.146856
ENSG00000283997	TMEM159	0.00147636	0.0190593	0.373782	0.117568	4.98416	0.0507876	0.00695342	-0.000628508	0.00686875	0.00686875
ENSG00000011638	TMEM159	0.00147636	0.0190593	0.373782	0.117568	4.98416	0.0507876	0.00695342	-0.000628508	0.00686875	0.00686875
ENSG00000226634	DDAH2	2.39e-06	8.44e-05	0.373771	0.0792373	5.6577	0.0477482	0.00242124	-0.000651272	0.00385731	0.00385731
ENSG00000162999	DUSP19	0.19501	0.546168	0.373553	0.288258	2.93161	0.0608544	0.0357406	-0.01423	0.047352	0.047352
ENSG00000165118	C9orf64	0.0216944	0.141566	0.3733	0.16261	4.42865	0.0566792	0.0150064	0.000336088	0.0114356	0.0114356
ENSG00000184616	SPDYE12P	0.307989	0.677368	0.373287	0.366165	2.99924	0.113073	0.0896021	0.0103366	0.0444746	0.0444746
ENSG00000104361	NIPAL2	0.563583	0.859047	0.373096	0.646022	0.885952	0.172501	0.181697	0.00745342	0.235647	0.235647
ENSG00000140859	KIFC3	0.375997	0.739069	0.372683	0.420969	3.4868	0.130815	0.149303	-0.0225271	0.0279118	0.0279118
ENSG00000152104	PTPN14	0.248793	0.612801	0.372243	0.322768	4.26546	0.115641	0.0297179	0.074461	0.0133131	0.074461
ENSG00000184371	CSF1	0.653096	0.898242	0.371369	0.826247	1.64286	0.501095	0.142209	0.540475	0.137364	0.540475
ENSG00000147394	ZNF185	7.35e-13	1e-10	0.371298	0.0517644	7.33544	0.0466926	0.00137045	-0.000262774	0.00130911	0.00130911
ENSG00000213859	KCTD11	2.16e-05	0.000547857	0.37114	0.0873782	5.60472	0.0504573	0.0036067	0.00320657	0.00402824	0.00402824
ENSG00000267323	SLC25A1P5	0.187009	0.53388	0.370787	0.28101	3.39552	0.0717693	0.0484744	-0.00956174	0.0304923	0.0304923
ENSG00000158683	PKD1L1	0.237387	0.600935	0.370757	0.313791	3.06418	0.0604626	0.056612	-0.0346485	0.0418526	0.0418526
ENSG00000271664	AC004890.3	0.585761	0.867351	0.370707	0.680208	1.55141	0.279091	0.315659	0.0342649	0.147024	0.147024
ENSG00000079337	RAPGEF3	0.127614	0.434313	0.370609	0.243249	4.06102	0.0539762	0.0430518	-0.030763	0.0161183	0.0161183
ENSG00000004799	PDK4	0.000849173	0.0120714	0.369541	0.110766	4.53331	0.0515424	0.0018918	0.00714137	0.0103772	0.0103772
ENSG00000123636	BAZ2B	0.215768	0.575048	0.369457	0.298464	2.91457	0.0649884	0.0409805	-0.0117474	0.0481006	0.0481006
ENSG00000065054	SLC9A3R2	4.59e-09	3.3e-07	0.36945	0.0630328	6.34676	0.0475356	0.00167156	0.00138525	0.00230157	0.00230157
ENSG00000125746	EML2	5.99e-05	0.00131646	0.369416	0.0920466	5.87338	0.0511378	0.00289351	0.00557906	0.00324863	0.00557906
ENSG00000275395	FCGBP	0.438411	0.786703	0.369306	0.476598	2.59005	0.0531572	0.162884	-0.151341	0.064262	0.064262
ENSG00000169855	ROBO1	0.175132	0.515819	0.369155	0.272259	4.5654	0.0492896	0.0640515	-0.0582548	0.0100736	0.0100736
ENSG00000004777	ARHGAP33	0.033275	0.188958	0.369067	0.173373	5.74653	0.0654423	0.00865644	0.0214017	0.0035906	0.0214017
ENSG00000101331	CCM2L	0.000310691	0.00532386	0.36901	0.102326	5.30922	0.047163	0.00530351	-0.00264308	0.00516708	0.00516708
ENSG00000278558	TMEM191B	0.0827089	0.336877	0.369004	0.21266	4.04909	0.0658305	0.028925	0.00173866	0.0162994	0.0162994
ENSG00000204969	PCDHA2	0.482923	0.813785	0.368487	0.525203	2.06728	0.0476148	0.176779	-0.173248	0.09906	0.09906
ENSG00000017427	IGF1	0.549066	0.850026	0.368268	0.614641	0.586012	0.167279	0.0896412	0.0934669	0.288142	0.288142
ENSG00000188316	ENO4	0.385311	0.747278	0.368255	0.424182	2.62669	0.0982531	0.117678	-0.0381042	0.0622527	0.0622527
ENSG00000225201	HLA-E	0.0293054	0.173663	0.368079	0.168894	3.97239	0.0454958	0.0110107	-0.0105081	0.0175143	0.0175143
ENSG00000236632	HLA-E	0.0293054	0.173663	0.368079	0.168894	3.97239	0.0454958	0.0110107	-0.0105081	0.0175143	0.0175143
ENSG00000204592	HLA-E	0.0293054	0.173663	0.368079	0.168894	3.97239	0.0454958	0.0110107	-0.0105081	0.0175143	0.0175143
ENSG00000124713	GNMT	0.348739	0.714508	0.367885	0.392604	2.52151	0.147872	0.0843652	0.069773	0.0681588	0.069773
ENSG00000125731	SH2D3A	0.00153544	0.0197189	0.367794	0.1161	5.12501	0.0479916	0.0074168	-0.00306555	0.00606245	0.00606245
ENSG00000204961	PCDHA9	0.0697207	0.303432	0.367691	0.202727	4.00392	0.0531212	0.0240941	-0.0120107	0.0170043	0.0170043
ENSG00000100053	CRYBB3	0.459591	0.800906	0.36765	0.497146	2.03209	0.103956	0.145295	-0.0569443	0.10186	0.10186
ENSG00000132361	CLUH	0.000420982	0.00683063	0.367521	0.104215	5.10786	0.0479792	0.00470624	-0.00027334	0.00615451	0.00615451
ENSG00000079432	CIC	6.83e-05	0.00146832	0.367346	0.092248	5.6638	0.050594	0.00467145	0.00374814	0.00383824	0.00383824
ENSG00000232626	AC099336.1	0.773057	0.941685	0.367005	1.27265	0.565945	1.12466	0.160566	1.45908	0.29198	1.45908
ENSG00000185950	IRS2	6.5e-10	5.59e-08	0.366998	0.0594052	6.47067	0.0459399	0.00140782	0.000158238	0.00212115	0.00212115
ENSG00000159197	KCNE2	0.319002	0.687308	0.366933	0.368218	2.68844	0.098614	0.0766101	0.00399091	0.0589745	0.0589745
ENSG00000233170	AC138356.2	0.121875	0.422869	0.366743	0.237075	3.61107	0.0695193	0.0314621	0.00556663	0.0247424	0.0247424
ENSG00000130643	CALY	0.049922	0.247606	0.366671	0.187017	4.14255	0.0512787	0.0200415	-0.0103474	0.0149339	0.0149339
ENSG00000273274	ZBTB8B	0.0152852	0.11097	0.366577	0.151131	4.76549	0.055715	0.0144628	0.0019204	0.00837794	0.00837794
ENSG00000164047	CAMP	3.01e-05	0.000723022	0.366139	0.0877521	5.45293	0.0463964	0.00312797	-0.000562089	0.00457246	0.00457246
ENSG00000197768	STPG3	0.0808132	0.332051	0.366085	0.209673	3.76396	0.0649217	0.0226161	0.00775714	0.0213464	0.0213464
ENSG00000188002	AC026412.1	0.234133	0.596759	0.365756	0.307415	4.27287	0.107595	0.0516119	0.0428919	0.0132213	0.0428919
ENSG00000167117	ANKRD40CL	0.392091	0.75275	0.365716	0.427323	2.44222	0.0480239	0.109704	-0.104543	0.072901	0.072901
ENSG00000265298	AC132812.1	0.343792	0.710011	0.365461	0.386037	2.65493	0.0464637	0.0882878	-0.0853733	0.0607369	0.0607369
ENSG00000103047	TANGO6	0.123653	0.426468	0.365335	0.237289	3.62422	0.0533557	0.0318768	-0.0185781	0.0244292	0.0244292
ENSG00000133874	RNF122	0.193972	0.544495	0.365335	0.281261	3.20627	0.0882125	0.0425278	0.0230562	0.0365799	0.0365799
ENSG00000176597	B3GNT5	0.57101	0.862858	0.365087	0.644386	0.532868	0.101583	0.116834	-0.0311046	0.298399	0.298399
ENSG00000149591	TAGLN	0.0245784	0.154946	0.364773	0.162268	5.00706	0.0466294	0.0196014	-0.0161869	0.0067296	0.0067296
ENSG00000138670	RASGEF1B	0.0983783	0.371465	0.364563	0.220578	3.44131	0.069395	0.0194843	0.0181551	0.0291702	0.0291702
ENSG00000172667	ZMAT3	0.0630539	0.285515	0.364368	0.196022	4.00603	0.0515994	0.0214539	-0.0104368	0.0169707	0.0169707
ENSG00000143367	TUFT1	0.065233	0.291417	0.364333	0.197614	5.33654	0.0702804	0.0109858	0.0280656	0.00504761	0.0280656
ENSG00000162426	SLC45A1	0.0274982	0.166784	0.364035	0.165142	4.39887	0.0526797	0.0155154	-0.00275674	0.0117566	0.0117566
ENSG00000170291	ELP5	0.000437776	0.00706573	0.363933	0.103502	5.41252	0.0455941	0.00598119	-0.00381369	0.00473147	0.00473147
ENSG00000109255	NMU	0.00973211	0.079541	0.363832	0.140736	4.62276	0.0573291	0.00855939	0.0112473	0.00955346	0.0112473
ENSG00000178199	ZC3H12D	0.434035	0.783656	0.363826	0.465068	1.33405	0.12594	0.0440441	0.0786807	0.172245	0.172245
ENSG00000077092	RARB	0.53802	0.84409	0.363611	0.590459	1.04538	0.0745013	0.137464	-0.0918184	0.211178	0.211178
ENSG00000100068	LRP5L	0.00646743	0.0587164	0.363573	0.133515	4.72121	0.0540281	0.00910081	0.00584857	0.00872542	0.00872542
ENSG00000188897	AC099489.1	0.33041	0.699524	0.363471	0.373447	2.45623	0.0985363	0.0674175	0.0143312	0.0720448	0.0720448
ENSG00000196912	ANKRD36B	0.0450237	0.232253	0.363469	0.181332	5.61479	0.0539484	0.0288864	-0.0140185	0.00399504	0.00399504
ENSG00000187783	TMEM72	0.404421	0.762934	0.363312	0.435756	1.79666	0.0885203	0.067589	-0.000806495	0.122294	0.122294
ENSG00000227684	CROCCP4	0.339819	0.707004	0.363258	0.380565	2.90567	0.0473457	0.0963338	-0.0912936	0.0484958	0.0484958
ENSG00000074181	NOTCH3	0.000281278	0.0048817	0.36316	0.0999901	4.98385	0.0462233	0.00312737	0.000265041	0.00687064	0.00687064
ENSG00000164331	ANKRA2	0.0010225	0.0141656	0.362925	0.110504	5.16803	0.0471598	0.00637285	-0.00149052	0.00583835	0.00583835
ENSG00000197446	CYP2F1	0.549183	0.850026	0.362755	0.605616	2.056	0.199652	0.26682	-0.033138	0.0999509	0.0999509
ENSG00000169208	OR10G3	0.501811	0.826282	0.362734	0.540069	3.55646	0.238308	0.0690699	0.222605	0.0260878	0.222605
ENSG00000138650	PCDH10	0.591943	0.870147	0.362719	0.676685	2.34455	0.349124	0.165983	0.29192	0.0791029	0.29192
ENSG00000172782	FADS6	0.461654	0.802636	0.362559	0.492523	2.36179	0.0863149	0.164601	-0.100853	0.0779783	0.0779783
ENSG00000215156	AC138409.1	0.0733877	0.313075	0.362547	0.202494	3.9634	0.0578543	0.0233411	-0.00227987	0.0176626	0.0176626
ENSG00000228663	PSMD10P1	0.498474	0.824715	0.362445	0.535454	2.35982	0.234929	0.0988056	0.187905	0.0781065	0.187905
ENSG00000142065	ZFP14	0.0132015	0.0997873	0.362369	0.146218	5.68762	0.0580236	0.0115866	0.00979298	0.0037648	0.00979298
ENSG00000285344	TRIM17	0.313213	0.681832	0.362347	0.359292	2.35109	0.0916778	0.0504156	0.0214536	0.0786751	0.0786751
ENSG00000162931	TRIM17	0.313213	0.681832	0.362347	0.359292	2.35109	0.0916778	0.0504156	0.0214536	0.0786751	0.0786751
ENSG00000165985	C1QL3	0.337773	0.705318	0.362278	0.377934	2.53469	0.116316	0.075439	0.0334118	0.0673951	0.0673951
ENSG00000179626	OR6C4	0.467141	0.804594	0.362228	0.498156	2.42729	0.209176	0.128549	0.11961	0.0738233	0.11961
ENSG00000237238	BMS1P10	0.103013	0.382122	0.361969	0.22201	3.89694	0.0498461	0.0304855	-0.0212271	0.0188029	0.0188029
ENSG00000204710	SPDYC	0.537081	0.843337	0.361942	0.586396	1.94944	0.0556697	0.23517	-0.217167	0.10869	0.10869
ENSG00000111077	TNS2	0.000563282	0.00870143	0.361913	0.104942	5.2753	0.0474565	0.00569285	1.45e-06	0.00531991	0.00531991
ENSG00000105270	CLIP3	0.0991767	0.372932	0.36166	0.21934	4.13131	0.0732034	0.0330182	0.0113879	0.0150916	0.0150916
ENSG00000185112	FAM43A	0.0141876	0.105166	0.361626	0.147453	4.51139	0.056465	0.0111524	0.00815832	0.0105901	0.0105901
ENSG00000169299	PGM2	0.0039682	0.0407367	0.361352	0.12544	5.35715	0.0506916	0.0107756	-2.58e-05	0.00495957	0.00495957
ENSG00000172986	GXYLT2	0.325907	0.694995	0.361019	0.36749	2.24338	0.0607481	0.0490814	-0.0231267	0.0859676	0.0859676
ENSG00000189007	ADAT2	0.0286551	0.171099	0.360973	0.164963	4.71205	0.0608103	0.0184137	0.00765109	0.00879917	0.00879917
ENSG00000143067	ZNF697	0.000830408	0.0118436	0.360524	0.107862	5.15754	0.0464541	0.00574208	-0.00104962	0.00589212	0.00589212
ENSG00000173175	ADCY5	0.535682	0.842614	0.36036	0.581831	1.28559	0.268971	0.152865	0.185661	0.178327	0.185661
ENSG00000149488	TMC2	0.200334	0.553844	0.360285	0.281341	3.33423	0.0662172	0.0468006	-0.0123776	0.0323521	0.0323521
ENSG00000278619	MRM1	0.907306	0.981864	0.360264	3.09407	1.48726	6.42544	0.285903	9.28736	0.154127	9.28736
ENSG00000174307	PHLDA3	1.31e-05	0.000358405	0.360194	0.0826312	5.86865	0.043523	0.00356727	-0.0031528	0.00326065	0.00326065
ENSG00000277104	TADA2A	0.270437	0.638631	0.360119	0.32677	3.14466	0.102737	0.067989	0.021274	0.0387895	0.0387895
ENSG00000187699	C2orf88	0.49958	0.825592	0.359947	0.533136	1.55918	0.0728815	0.138052	-0.0935103	0.146182	0.146182
ENSG00000108963	DPH1	4.99e-05	0.00113009	0.359716	0.0886835	5.53676	0.0447966	0.00360321	-0.00110619	0.00426155	0.00426155
ENSG00000124507	PACSIN1	0.00230943	0.0268283	0.359694	0.118039	5.10542	0.045666	0.00776539	-0.00395622	0.00616772	0.00616772
ENSG00000224420	ADM5	0.130663	0.440201	0.359691	0.237971	3.94203	0.0808792	0.0203291	0.0363009	0.0180203	0.0363009
ENSG00000140876	NUDT7	0.13393	0.446501	0.359052	0.239562	3.89728	0.056557	0.0385932	-0.0182169	0.0187969	0.0187969
ENSG00000142621	FHAD1	0.354448	0.720314	0.359052	0.387746	3.31796	0.143204	0.0690944	0.0812528	0.0328633	0.0812528
ENSG00000235370	DNM1P51	0.268066	0.635882	0.359035	0.324177	3.31828	0.0741036	0.0722376	-0.0255353	0.0328531	0.0328531
ENSG00000104140	RHOV	0.00268956	0.0301895	0.359011	0.119624	4.92408	0.0437809	0.00705986	-0.00583286	0.00725006	0.00725006
ENSG00000278384	AL354822.1	0.048582	0.243194	0.358906	0.181979	4.32197	0.0650153	0.0135765	0.0195398	0.0126295	0.0195398
ENSG00000169224	GCSAML	0.520706	0.837061	0.358405	0.558039	1.27318	0.217703	0.131493	0.130834	0.179914	0.179914
ENSG00000169087	HSPBAP1	0.136118	0.450926	0.358027	0.240221	4.36217	0.0811987	0.0236657	0.0340406	0.0121651	0.0340406
ENSG00000283399	AC004381.3	0.531578	0.841684	0.357998	0.572249	1.86604	0.0567786	0.211515	-0.190428	0.115954	0.115954
ENSG00000164520	RAET1E	0.532293	0.841684	0.357967	0.573197	1.19103	0.0725814	0.137844	-0.0930422	0.190711	0.190711
ENSG00000164808	SPIDR	0.023216	0.148799	0.357737	0.157603	5.90295	0.047783	0.0216639	-0.0139774	0.00317491	0.00317491
ENSG00000105810	CDK6	0.0779205	0.325189	0.357514	0.202801	3.79304	0.0486073	0.0203694	-0.0113667	0.0207589	0.0207589
ENSG00000284242	AC009452.1	0.557613	0.855324	0.357457	0.609588	1.61803	0.0719079	0.231664	-0.18769	0.139934	0.139934
ENSG00000166839	ANKDD1A	0.0914536	0.355491	0.357183	0.211629	3.87601	0.0448817	0.0256074	-0.0220749	0.0191795	0.0191795
ENSG00000131781	FMO5	0.0452872	0.232779	0.357182	0.178415	4.08571	0.0489671	0.0160819	-0.00642095	0.01575	0.01575
ENSG00000140044	JDP2	0.015284	0.11097	0.35716	0.147247	4.76474	0.0435153	0.0132981	-0.0118067	0.00838368	0.00838368
ENSG00000261873	SMIM36	0.308248	0.677368	0.357072	0.350447	2.6329	0.0718963	0.0608959	-0.0168016	0.061917	0.061917
ENSG00000206395	DDAH2	6.64e-06	0.000201418	0.357042	0.079257	5.64934	0.0430984	0.00239798	-0.00148964	0.00388369	0.00388369
ENSG00000143515	ATP8B2	0.000616008	0.00933918	0.356687	0.104159	5.66718	0.0426055	0.00702129	-0.00672595	0.00382771	0.00382771
ENSG00000172324	OR5A2	0.182454	0.528204	0.356683	0.267532	3.4824	0.0901229	0.0291493	0.0424238	0.028031	0.0424238
ENSG00000167701	GPT	0.00726962	0.0639504	0.356675	0.132878	4.86943	0.0429472	0.010038	-0.00922561	0.00761846	0.00761846
ENSG00000165828	PRAP1	0.317918	0.686426	0.356654	0.357102	3.49599	0.127415	0.0656856	0.061836	0.027664	0.061836
ENSG00000150540	HNMT	0.299292	0.669737	0.356553	0.343516	3.63208	0.0684547	0.0937596	-0.0546427	0.0242438	0.0242438
ENSG00000154553	PDLIM3	0.50893	0.829482	0.35655	0.539814	1.48169	0.152857	0.136642	0.0290793	0.154758	0.154758
ENSG00000227454	MTND4P30	0.61767	0.881607	0.356452	0.71411	1.59908	0.0645253	0.368031	-0.334772	0.141922	0.141922
ENSG00000284762	AC022414.1	0.503356	0.826856	0.356402	0.532564	2.24755	0.123038	0.197949	-0.0769025	0.0856754	0.0856754
ENSG00000105464	GRIN2D	0.118032	0.41537	0.356354	0.227981	3.64769	0.0662255	0.0280949	0.00774932	0.0238803	0.0238803
ENSG00000186994	KANK3	0.161374	0.493534	0.356341	0.254445	3.74676	0.07211	0.04304	0.00163546	0.0217022	0.0217022
ENSG00000228168	HNRNPA1P21	0.0923306	0.357613	0.356222	0.21163	3.78438	0.0719582	0.0238553	0.0206349	0.0209319	0.0209319
ENSG00000100376	FAM118A	0.0153796	0.111515	0.356066	0.146934	4.56938	0.0435642	0.011553	-0.00959823	0.0100365	0.0100365
ENSG00000285272	TMEM249	0.240707	0.60425	0.355891	0.303345	2.91428	0.0500214	0.0439049	-0.032202	0.0481135	0.0481135
ENSG00000261587	TMEM249	0.240707	0.60425	0.355891	0.303345	2.91428	0.0500214	0.0439049	-0.032202	0.0481135	0.0481135
ENSG00000197119	SLC25A29	1.79e-08	1.1e-06	0.355532	0.0631314	6.62438	0.0425722	0.00206524	-0.0014086	0.00192033	0.00192033
ENSG00000105642	KCNN1	0.0704569	0.305185	0.355329	0.196427	4.38296	0.0569858	0.0266517	-0.00430256	0.011932	0.011932
ENSG00000179409	GEMIN4	0.000531391	0.0083157	0.355328	0.102565	5.10024	0.0437345	0.00432364	-0.00185077	0.00619594	0.00619594
ENSG00000177599	ZNF491	0.288102	0.659097	0.355326	0.334489	2.66312	0.0573739	0.0515808	-0.0286482	0.0603024	0.0603024
ENSG00000282017	MTRNR2L6	0.473276	0.808245	0.355246	0.495352	6.91064	0.205649	0.0996683	0.145705	0.00161599	0.145705
ENSG00000243478	AOX2P	0.565106	0.859972	0.355179	0.617409	2.39101	0.29618	0.20216	0.179034	0.0761019	0.179034
ENSG00000284776	AL121900.1	0.815969	0.954819	0.355123	1.52589	2.89901	0.148287	2.27954	-2.12017	0.0487929	0.0487929
ENSG00000159899	NPR2	0.332754	0.701548	0.355121	0.366641	3.23635	0.131654	0.0490676	0.085358	0.035543	0.085358
ENSG00000066230	SLC9A3	0.00620652	0.0569336	0.3551	0.129757	6.71532	0.0532566	0.00279168	0.0140451	0.00181371	0.0140451
ENSG00000163577	EIF5A2	0.62617	0.884424	0.35467	0.728088	0.000781966	0.0846996	0.11076	-0.0466062	0.419352	0.419352
ENSG00000181634	TNFSF15	0.115658	0.410949	0.354517	0.225339	3.66327	0.0639907	0.0272548	0.00588991	0.0235229	0.0235229
ENSG00000228782	MRPL45P2	0.280939	0.651334	0.354413	0.328704	3.91768	0.106858	0.0896086	0.0078743	0.0184381	0.0184381
ENSG00000180934	OR56A1	0.517745	0.834787	0.354139	0.547504	1.47487	0.0492991	0.14423	-0.132988	0.155531	0.155531
ENSG00000240771	ARHGEF25	0.000278189	0.00484267	0.354061	0.0974084	6.39879	0.0427645	0.00726496	-0.00579777	0.00222344	0.00222344
ENSG00000128886	ELL3	0.00195486	0.0235318	0.353463	0.114131	5.24668	0.0476738	0.00757292	0.00146956	0.0054529	0.0054529
ENSG00000165475	CRYL1	0.00134685	0.0177182	0.353457	0.110255	5.13111	0.0419392	0.00612614	-0.0056831	0.00603007	0.00603007
ENSG00000255585	AL590627.1	0.384777	0.746531	0.353227	0.406415	2.54488	0.0716647	0.0983641	-0.0532518	0.0668093	0.0668093
ENSG00000283859	NLGN2	0.0282163	0.169436	0.352977	0.160863	5.88689	0.0587822	0.00946692	0.0164101	0.00321469	0.0164101
ENSG00000169992	NLGN2	0.0282163	0.169436	0.352977	0.160863	5.88689	0.0587822	0.00946692	0.0164101	0.00321469	0.0164101
ENSG00000109103	UNC119	8.38e-06	0.000246063	0.352466	0.0791146	5.9658	0.0414844	0.00323407	-0.00312351	0.00302505	0.00302505
ENSG00000161298	ZNF382	0.0163272	0.116097	0.352442	0.146758	4.56896	0.044049	0.0114976	-0.00753166	0.0100404	0.0100404
ENSG00000250091	DNAH10OS	4.21e-06	0.000137949	0.352393	0.076598	5.9354	0.0414445	0.00277086	-0.00269472	0.0030964	0.0030964
ENSG00000235605	AL355472.1	0.591788	0.870147	0.352381	0.657124	1.63918	0.206819	0.29407	-0.0459272	0.137742	0.137742
ENSG00000250462	LRRC37BP1	0.0158997	0.113805	0.35227	0.146097	4.36514	0.0540865	0.00921267	0.00986991	0.0121316	0.0121316
ENSG00000180787	ZFP3	1.7e-05	0.000447146	0.352161	0.0818768	5.79778	0.0427414	0.00325658	-0.00115314	0.00344724	0.00344724
ENSG00000105227	PRX	0.00241584	0.027803	0.351879	0.11599	5.77836	0.0449779	0.00995307	-0.00439553	0.0035007	0.0035007
ENSG00000026559	KCNG1	0.519622	0.836066	0.351763	0.546277	1.16557	0.0919457	0.104253	-0.0282034	0.194165	0.194165
ENSG00000276016	ABR	0.0973433	0.36917	0.351555	0.212052	4.97481	0.0711743	0.0268423	0.0181237	0.00692651	0.0181237
ENSG00000188818	ZDHHC11	0.185249	0.531939	0.351263	0.265151	3.81412	0.0879988	0.0272511	0.0430542	0.0203443	0.0430542
ENSG00000160469	BRSK1	0.00453748	0.0451814	0.351089	0.123703	5.48232	0.0452763	0.0108419	-0.00455905	0.00446058	0.00446058
ENSG00000138613	APH1B	0.0506553	0.249325	0.350866	0.179527	3.84899	0.0556396	0.0125515	0.00935458	0.0196784	0.0196784
ENSG00000150457	LATS2	0.0452858	0.232779	0.350753	0.175202	4.25155	0.0443946	0.0172086	-0.0121304	0.0134871	0.0134871
ENSG00000236313	VN1R53P	0.00149706	0.0192976	0.350505	0.110386	4.95327	0.0480493	0.00512335	0.00552382	0.0070618	0.0070618
ENSG00000102001	CACNA1F	0.212177	0.569438	0.350502	0.28094	3.97661	0.0413583	0.0614823	-0.0608706	0.0174452	0.0174452
ENSG00000142347	MYO1F	0.0629072	0.285258	0.35037	0.188386	4.12421	0.0645792	0.0192836	0.0162058	0.0151923	0.0162058
ENSG00000135747	ZNF670-ZNF695	0.208988	0.565435	0.350331	0.278847	3.58025	0.049028	0.0522629	-0.0400868	0.025493	0.025493
ENSG00000248121	SMURF2P1	0.257231	0.623359	0.35012	0.309031	3.06922	0.0758376	0.053845	-0.00138047	0.0416549	0.0416549
ENSG00000158710	TAGLN2	1.56e-13	2.33e-11	0.350094	0.0474282	8.69092	0.042355	0.000282588	0.00196685	0.000995528	0.00196685
ENSG00000220785	MTMR9LP	0.0562521	0.266696	0.349993	0.183331	4.19464	0.0421119	0.0193864	-0.0174661	0.0142238	0.0142238
ENSG00000250878	METTL21EP	0.531705	0.841684	0.349971	0.559591	1.45426	0.224483	0.155252	0.120232	0.15789	0.15789
ENSG00000197019	SERTAD1	0.000149435	0.00290893	0.349569	0.0921859	5.51171	0.0422135	0.0041465	-0.00192568	0.00435173	0.00435173
ENSG00000261556	SMG1P7	0.0728758	0.311587	0.349512	0.194865	4.2086	0.0551761	0.0239331	-0.00224832	0.0140394	0.0140394
ENSG00000152969	JAKMIP1	0.00696666	0.0619155	0.349509	0.129523	4.83896	0.0486108	0.00894301	0.00289492	0.0078332	0.0078332
ENSG00000125170	DOK4	0.0185369	0.126802	0.349144	0.148274	4.27103	0.0419406	0.00874114	-0.00678078	0.0132441	0.0132441
ENSG00000165841	CYP2C19	0.58435	0.867065	0.349095	0.638151	1.3887	0.0665149	0.241646	-0.202807	0.165591	0.165591
ENSG00000137642	SORL1	8.26e-06	0.0002437	0.348908	0.0782604	5.62852	0.041091	0.00217439	-0.00140625	0.00395029	0.00395029
ENSG00000127824	TUBA4A	0.0158147	0.113326	0.34888	0.144574	4.63574	0.0409814	0.0114618	-0.0108482	0.00943977	0.00943977
ENSG00000255639	AC005833.1	0.616061	0.881281	0.34873	0.695456	3.04182	0.164089	0.440919	-0.255592	0.04274	0.04274
ENSG00000006025	OSBPL7	0.0464311	0.236437	0.348654	0.175075	5.04761	0.0591106	0.0241603	0.00372575	0.00649107	0.00649107
ENSG00000115275	MOGS	0.151837	0.477816	0.348648	0.243287	5.33741	0.0649904	0.0541449	-0.017437	0.00504384	0.00504384
ENSG00000127528	KLF2	0.190111	0.537843	0.348563	0.266027	3.20771	0.0756723	0.0342409	0.0185197	0.0365296	0.0365296
ENSG00000235336	SLC44A4	0.351977	0.717963	0.348219	0.374123	1.94655	0.0536214	0.031033	-0.0112292	0.108935	0.108935
ENSG00000232180	SLC44A4	0.351977	0.717963	0.348219	0.374123	1.94655	0.0536214	0.031033	-0.0112292	0.108935	0.108935
ENSG00000229077	SLC44A4	0.351977	0.717963	0.348219	0.374123	1.94655	0.0536214	0.031033	-0.0112292	0.108935	0.108935
ENSG00000162976	SLC66A3	0.0187334	0.127792	0.347754	0.14793	4.21831	0.0441426	0.00797099	-0.00222359	0.0139124	0.0139124
ENSG00000240634	AC145285.1	0.509033	0.829482	0.347746	0.526613	2.06036	0.208392	0.177716	0.074408	0.0996057	0.0996057
ENSG00000117122	MFAP2	0.000213311	0.00390946	0.347356	0.0938114	5.42685	0.0429528	0.00412617	-2.51e-05	0.00467441	0.00467441
ENSG00000054690	PLEKHH1	0.000281747	0.00488493	0.347348	0.0956477	5.28822	0.0453489	0.00388738	0.00381083	0.00526111	0.00526111
ENSG00000171462	DLK2	0.385538	0.747354	0.347283	0.400216	2.49118	0.0833466	0.0902305	-0.0255133	0.0699427	0.0699427
ENSG00000254503	AC010319.1	0.352187	0.717998	0.347211	0.373203	3.20622	0.133039	0.0648944	0.0743858	0.0365818	0.0743858
ENSG00000248334	WHAMMP2	0.474607	0.809136	0.347083	0.485428	1.24627	0.0637924	0.0522477	-0.0167925	0.183393	0.183393
ENSG00000149922	TBX6	0.0502486	0.248309	0.346519	0.176991	4.11551	0.043211	0.0160091	-0.0112305	0.0153166	0.0153166
ENSG00000232268	OR52I1	0.499839	0.825592	0.34647	0.513484	2.29988	0.0703067	0.181588	-0.136149	0.0820774	0.0820774
ENSG00000106404	CLDN15	0.100837	0.377259	0.346396	0.211113	3.91393	0.069709	0.0124793	0.0320892	0.0185034	0.0320892
ENSG00000111271	ACAD10	0.0289047	0.172173	0.346332	0.15852	4.45745	0.0406773	0.0139949	-0.0129518	0.0111337	0.0111337
ENSG00000171954	CYP4F22	8.36e-12	9.76e-10	0.346206	0.0506724	6.9649	0.0409921	0.000999704	0.00055906	0.00156799	0.00156799
ENSG00000271547	AC117498.2	0.560246	0.856822	0.34615	0.594272	1.8397	0.0487151	0.234831	-0.221668	0.118329	0.118329
ENSG00000244723	ASLP1	0.441866	0.788624	0.346064	0.449991	2.35148	0.11801	0.123843	-0.00670748	0.0786493	0.0786493
ENSG00000119681	LTBP2	0.0392485	0.212015	0.346053	0.167859	5.04882	0.0421573	0.0216925	-0.0183329	0.00648408	0.00648408
ENSG00000270497	BX322635.1	0.606506	0.876944	0.345923	0.671609	1.6224	0.156034	0.31158	-0.137359	0.139479	0.139479
ENSG00000165246	NLGN4Y	0.500571	0.825986	0.345615	0.513093	2.11949	0.0572164	0.168244	-0.142144	0.0950213	0.0950213
ENSG00000231584	FAHD2CP	0.0647867	0.290281	0.345502	0.187089	4.6175	0.0631252	0.0116641	0.023338	0.00959996	0.023338
ENSG00000275993	SIK1B	2.89e-06	9.89e-05	0.345109	0.0737654	6.04913	0.040364	0.00260145	-0.0016058	0.00283987	0.00283987
ENSG00000105668	UPK1A	0.502354	0.826349	0.345023	0.514353	2.92095	0.216053	0.0657503	0.198809	0.0478192	0.198809
ENSG00000006744	ELAC2	5.15e-05	0.00116099	0.344842	0.0851745	5.99344	0.0440865	0.00429271	0.00237921	0.00296199	0.00296199
ENSG00000166575	TMEM135	0.113524	0.405952	0.344688	0.217805	5.46258	0.0712294	0.0200309	0.0274082	0.00453536	0.0274082
ENSG00000101160	CTSZ	8.75e-05	0.00182189	0.344639	0.0878524	5.31581	0.042152	0.00258008	0.00126002	0.00513797	0.00513797
ENSG00000178026	LRRC75B	1.01e-07	5.27e-06	0.344621	0.0647174	6.40809	0.0399974	0.0019785	-0.00136418	0.00220985	0.00220985
ENSG00000159409	CELF3	0.218656	0.578667	0.344462	0.280025	4.66703	0.0918272	0.0305141	0.0478998	0.00917138	0.0478998
ENSG00000184497	TMEM255B	0.368131	0.733377	0.344321	0.382588	2.58374	0.0954101	0.0817605	0.00207616	0.0646128	0.0646128
ENSG00000134940	ACRV1	0.42275	0.774539	0.344145	0.42929	2.3909	0.0536567	0.108181	-0.0869139	0.076109	0.076109
ENSG00000196976	LAGE3	5.09e-07	2.23e-05	0.344061	0.0684978	6.20259	0.042013	0.00215181	0.0016786	0.00254014	0.00254014
ENSG00000164294	GPX8	0.255108	0.620923	0.343786	0.302088	3.23928	0.0563841	0.055814	-0.0303323	0.0354434	0.0354434
ENSG00000075290	WNT8B	0.523444	0.838102	0.343676	0.538638	1.83847	0.155826	0.17169	0.00299289	0.118441	0.118441
ENSG00000188676	IDO2	0.460286	0.80117	0.34352	0.465237	1.75662	0.0490625	0.090365	-0.075774	0.12608	0.12608
ENSG00000108352	RAPGEFL1	8.54e-07	3.45e-05	0.343414	0.0697625	6.01316	0.0393843	0.00194881	-0.00183891	0.002918	0.002918
ENSG00000273814	OCLN	0.220902	0.580586	0.343388	0.280515	3.84315	0.0500956	0.0589006	-0.0427149	0.0197884	0.0197884
ENSG00000138771	SHROOM3	6.14e-06	0.000188705	0.343126	0.0758847	5.52409	0.0396333	0.00145161	-0.000869342	0.00430687	0.00430687
ENSG00000152779	SLC16A12	0.558617	0.855827	0.342799	0.586084	1.40193	0.0509455	0.179483	-0.16182	0.164012	0.164012
ENSG00000234745	HLA-B	5.68e-06	0.000178269	0.342781	0.0755378	5.76758	0.0396054	0.00217512	-0.00151645	0.00353084	0.00353084
ENSG00000226763	SRRM5	0.290073	0.662117	0.342697	0.323922	3.00378	0.0513122	0.0606386	-0.0423909	0.0442871	0.0442871
ENSG00000188493	C19orf54	0.0308661	0.180071	0.342626	0.158712	4.00387	0.0439639	0.00818431	-0.000934807	0.0170051	0.0170051
ENSG00000115325	DOK1	0.0150444	0.109772	0.342407	0.140832	4.59326	0.0460726	0.0100163	0.000471477	0.00981737	0.00981737
ENSG00000223802	CERS1	0.0370114	0.203105	0.342335	0.164139	5.70676	0.0492825	0.0232347	-0.00790766	0.00370705	0.00370705
ENSG00000131791	PRKAB2	0.0324726	0.186107	0.342239	0.160033	4.05565	0.0467958	0.00941115	0.00221881	0.0161996	0.0161996
ENSG00000135643	KCNMB4	0.0891036	0.350773	0.342213	0.201285	5.74075	0.0660471	0.0313099	0.00920566	0.00360724	0.00920566
ENSG00000264655	PPIAP54	0.706327	0.915947	0.342168	0.908105	1.41725	0.588796	0.388309	0.436346	0.1622	0.436346
ENSG00000018408	WWTR1	0.200991	0.553856	0.341311	0.266914	2.91371	0.0468423	0.0231043	-0.0110875	0.0481386	0.0481386
ENSG00000086991	NOX4	0.586578	0.867405	0.341298	0.627615	1.06434	0.144988	0.185487	-0.0262469	0.208414	0.208414
ENSG00000123096	SSPN	0.257934	0.624023	0.341196	0.301599	3.07354	0.0421325	0.049476	-0.0444844	0.041486	0.041486
ENSG00000248585	AC084024.2	0.483834	0.81439	0.341041	0.487098	2.16003	0.117244	0.145287	-0.0275761	0.0919776	0.0919776
ENSG00000197879	MYO1C	0.0015507	0.0198559	0.341039	0.107752	5.3694	0.0424855	0.00670252	-0.00112796	0.00490805	0.00490805
ENSG00000154330	PGM5	0.509817	0.829898	0.34044	0.516505	2.41904	0.124001	0.192441	-0.0643887	0.0743367	0.0743367
ENSG00000100285	NEFH	0.596265	0.872516	0.340189	0.642134	1.70869	0.0535105	0.281597	-0.259196	0.130738	0.130738
ENSG00000110811	P3H3	0.000213498	0.00390946	0.340188	0.091881	5.23222	0.0423739	0.00292063	0.0027762	0.00552149	0.00552149
ENSG00000064545	TMEM161A	2.88e-05	0.000701026	0.339791	0.0812352	5.50622	0.0397032	0.00222733	-0.000401491	0.00437183	0.00437183
ENSG00000255439	AC135050.2	0.661561	0.901768	0.339691	0.775976	1.96564	0.139102	0.494816	-0.343858	0.107322	0.107322
ENSG00000186889	TMEM17	0.122949	0.424973	0.339333	0.219987	3.92549	0.0625525	0.0300914	0.00616384	0.018303	0.018303
ENSG00000128923	MINDY2	0.0174523	0.121842	0.339296	0.142739	5.63063	0.0388749	0.0164309	-0.0156793	0.00394348	0.00394348
ENSG00000271580	AL583832.1	0.349807	0.715508	0.339142	0.362733	2.62519	0.0733578	0.0692413	-0.0167132	0.0623336	0.0623336
ENSG00000162892	IL24	0.388864	0.749952	0.339132	0.393571	2.59142	0.120958	0.0907126	0.0332184	0.0641856	0.0641856
ENSG00000284866	OR2F1	0.41286	0.768751	0.338898	0.41386	4.02579	0.152471	0.113494	0.057786	0.0166593	0.057786
ENSG00000213215	OR2F1	0.41286	0.768751	0.338898	0.41386	4.02579	0.152471	0.113494	0.057786	0.0166593	0.057786
ENSG00000197978	GOLGA6L9	0.3364	0.704551	0.338858	0.352498	3.57976	0.117234	0.0987499	0.0196889	0.025505	0.025505
ENSG00000162994	CLHC1	0.154225	0.481389	0.338739	0.237751	4.41375	0.0451566	0.0449304	-0.0345674	0.011595	0.011595
ENSG00000129474	AJUBA	0.0202448	0.135012	0.33833	0.14572	4.63104	0.045973	0.0117535	-2.76e-05	0.00948077	0.00948077
ENSG00000277600	CNOT3	0.103293	0.382629	0.338207	0.207605	5.89118	0.0477496	0.0398957	-0.0254634	0.003204	0.003204
ENSG00000214725	CDIPTOSP	0.169304	0.506682	0.337983	0.245905	3.6211	0.0393985	0.0359663	-0.0339847	0.024503	0.024503
ENSG00000268357	VN1R81P	0.131713	0.442096	0.337918	0.224175	3.70207	0.0392003	0.0275973	-0.0258909	0.0226574	0.0226574
ENSG00000271010	AC011475.1	0.417832	0.772152	0.337808	0.41695	2.53942	0.0822425	0.106725	-0.0404182	0.0671227	0.0671227
ENSG00000127954	STEAP4	0.390498	0.751536	0.337702	0.393265	2.06143	0.0457797	0.055136	-0.0434878	0.0995212	0.0995212
ENSG00000126500	FLRT1	0.463632	0.803127	0.337588	0.460632	2.41702	0.0883424	0.137719	-0.0621886	0.0744624	0.0744624
ENSG00000184489	PTP4A3	0.00365602	0.0382092	0.337554	0.116141	5.59413	0.0469735	0.00782252	0.00566628	0.00406352	0.00566628
ENSG00000278817	AC007325.4	0.0670795	0.297393	0.337548	0.184338	5.16867	0.0553931	0.0281453	-0.00202514	0.00583509	0.00583509
ENSG00000254843	XIAPP2	0.426687	0.778604	0.337438	0.424518	2.74362	0.118518	0.124057	-0.00321164	0.0561587	0.0561587
ENSG00000188372	ZP3	0.540314	0.845236	0.337367	0.550948	2.02556	0.218524	0.201157	0.0697213	0.102387	0.102387
ENSG00000263002	ZNF234	0.0395981	0.213437	0.337361	0.163933	4.448	0.038203	0.0156423	-0.0152438	0.0112318	0.0112318
ENSG00000181652	ATG9B	0.104852	0.386206	0.337152	0.207891	4.44707	0.0423802	0.0319772	-0.0252428	0.0112415	0.0112415
ENSG00000099377	HSD3B7	0.000204785	0.00379007	0.336968	0.0907527	5.95118	0.0433399	0.00404647	0.00418959	0.00305909	0.00418959
ENSG00000285693	AP002381.2	0.286075	0.656397	0.336827	0.315745	3.06559	0.0600289	0.0578973	-0.0245802	0.0417973	0.0417973
ENSG00000131914	LIN28A	0.0745132	0.31573	0.336667	0.188773	3.90058	0.0450348	0.016897	-0.00601715	0.0187383	0.0187383
ENSG00000187997	C17orf99	0.579161	0.865686	0.336642	0.606988	0.651367	0.0889087	0.0924964	-0.0157973	0.275938	0.275938
ENSG00000244560	AC004890.2	0.0274787	0.166784	0.336519	0.152641	5.81307	0.0532812	0.00395412	0.0193451	0.00340586	0.0193451
ENSG00000186312	CA5BP1	0.0184738	0.126621	0.335961	0.142599	4.95259	0.0471403	0.0132683	0.00100728	0.00706616	0.00706616
ENSG00000248098	BCKDHA	2.62e-05	0.000646132	0.335719	0.0798597	6.05505	0.0381194	0.00355028	-0.0027248	0.00282729	0.00282729
ENSG00000143590	EFNA3	0.00632864	0.0576988	0.335658	0.122941	4.74311	0.0472672	0.00656273	0.00800475	0.00855165	0.00855165
ENSG00000134324	LPIN1	0.0823919	0.33614	0.334943	0.192831	3.86595	0.0402914	0.0178203	-0.0134764	0.0193636	0.0193636
ENSG00000170222	ADPRM	0.0899803	0.35235	0.334885	0.197514	3.91727	0.0396467	0.0205666	-0.0171706	0.0184452	0.0184452
ENSG00000100060	MFNG	0.553355	0.852332	0.334815	0.564859	1.86269	0.067403	0.202811	-0.157758	0.116254	0.116254
ENSG00000181104	F2R	0.00403008	0.0412213	0.334741	0.116399	4.9547	0.037728	0.00649603	-0.00592985	0.00705278	0.00705278
ENSG00000237330	RNF223	0.140872	0.45885	0.334653	0.22726	4.01933	0.0717623	0.0183536	0.0332937	0.0167605	0.0332937
ENSG00000116032	GRIN3B	0.127459	0.434055	0.33459	0.219519	3.42149	0.0596186	0.018453	0.0149995	0.0297356	0.0297356
ENSG00000187045	TMPRSS6	0.0354407	0.19705	0.334505	0.159039	5.04101	0.0541603	0.0162524	0.00904108	0.00652923	0.00904108
ENSG00000128510	CPA4	0.548303	0.850026	0.334424	0.55709	1.03304	0.0563021	0.097357	-0.0688236	0.212992	0.212992
ENSG00000142973	CYP4B1	0.0173809	0.12154	0.334363	0.140574	5.15962	0.0423638	0.0138797	-0.00623326	0.0058814	0.0058814
ENSG00000160255	ITGB2	0.149589	0.473763	0.334361	0.232037	3.32802	0.0423256	0.0212947	-0.0137051	0.0325463	0.0325463
ENSG00000131018	SYNE1	0.104076	0.384331	0.334322	0.205685	5.32779	0.0449167	0.0372208	-0.0257314	0.00508554	0.00508554
ENSG00000080947	CROCCP3	0.112817	0.404721	0.333634	0.210407	4.91444	0.066618	0.0314207	0.0128505	0.00731352	0.0128505
ENSG00000285020	AC020765.5	0.678584	0.905329	0.333601	0.80503	1.70825	0.0583477	0.517292	-0.485415	0.130782	0.130782
ENSG00000229816	DDX50P1	0.240283	0.60425	0.333477	0.283984	3.18932	0.0538791	0.0434709	-0.0182558	0.0371762	0.0371762
ENSG00000177990	DPY19L2	0.0157363	0.113011	0.333262	0.137998	4.63529	0.0434906	0.00959985	0.000104213	0.00944367	0.00944367
ENSG00000237052	GPSM3	0.119497	0.417811	0.332979	0.213874	3.14653	0.0370464	0.00702169	-0.00688947	0.0387205	0.0387205
ENSG00000236697	GPSM3	0.119497	0.417811	0.332979	0.213874	3.14653	0.0370464	0.00702169	-0.00688947	0.0387205	0.0387205
ENSG00000234508	GPSM3	0.119497	0.417811	0.332979	0.213874	3.14653	0.0370464	0.00702169	-0.00688947	0.0387205	0.0387205
ENSG00000234243	GPSM3	0.119497	0.417811	0.332979	0.213874	3.14653	0.0370464	0.00702169	-0.00688947	0.0387205	0.0387205
ENSG00000206314	GPSM3	0.119497	0.417811	0.332979	0.213874	3.14653	0.0370464	0.00702169	-0.00688947	0.0387205	0.0387205
ENSG00000213654	GPSM3	0.119497	0.417811	0.332979	0.213874	3.14653	0.0370464	0.00702169	-0.00688947	0.0387205	0.0387205
ENSG00000163359	COL6A3	0.68208	0.907753	0.332882	0.812647	3.07166	0.4772	0.26513	0.395265	0.0415594	0.395265
ENSG00000110042	DTX4	0.0343786	0.19307	0.332747	0.157282	4.2642	0.0427381	0.0114089	-0.00266198	0.0133289	0.0133289
ENSG00000134775	FHOD3	0.604888	0.876674	0.332062	0.641809	3.09706	0.311368	0.134236	0.277683	0.0405767	0.277683
ENSG00000104714	ERICH1	0.0212054	0.139534	0.332024	0.144089	4.48605	0.044885	0.00991952	0.00228798	0.010842	0.010842
ENSG00000107018	RLN1	0.133397	0.445553	0.33197	0.221189	4.05725	0.0543754	0.0327494	-0.0062882	0.0161753	0.0161753
ENSG00000197859	ADAMTSL2	0.488813	0.817781	0.331754	0.479276	2.28905	0.0452336	0.146894	-0.134074	0.0828117	0.0828117
ENSG00000120913	PDLIM2	0.0438627	0.228308	0.331695	0.16458	4.93445	0.041295	0.0199041	-0.0129722	0.00718252	0.00718252
ENSG00000263535	AK4P1	0.458413	0.800218	0.331595	0.447217	3.64625	0.169987	0.0801814	0.119822	0.0239135	0.119822
ENSG00000137463	MGARP	0.648174	0.895933	0.331562	0.726632	1.53183	0.107657	0.378831	-0.272312	0.149162	0.149162
ENSG00000140955	ADAD2	0.145554	0.467234	0.331473	0.227752	3.92969	0.0377057	0.0336403	-0.0320191	0.0182306	0.0182306
ENSG00000249709	ZNF564	0.168664	0.505465	0.331393	0.240749	3.2913	0.0433869	0.0242427	-0.014073	0.0337174	0.0337174
ENSG00000184414	IRS3P	0.671656	0.903873	0.331362	0.781744	1.64006	0.419626	0.473471	0.101067	0.137652	0.137652
ENSG00000141750	STAC2	0.595417	0.872235	0.331243	0.623807	2.21414	0.295997	0.239298	0.149836	0.0880386	0.149836
ENSG00000248485	PCP4L1	0.529113	0.840647	0.331109	0.526104	2.10198	0.0806717	0.180425	-0.114234	0.0963605	0.0963605
ENSG00000135424	ITGA7	0.151739	0.477597	0.331108	0.230993	3.62157	0.0586874	0.0288655	0.0043493	0.0244921	0.0244921
ENSG00000123427	EEF1AKMT3	0.218779	0.578667	0.331092	0.269229	3.16048	0.0380724	0.0342731	-0.0319756	0.0382111	0.0382111
ENSG00000084731	KIF3C	0.30314	0.673172	0.330864	0.321314	6.09302	0.105319	0.0232914	0.0799511	0.00274848	0.0799511
ENSG00000284670	AC092128.1	0.575565	0.864348	0.33086	0.590953	2.57664	0.21463	0.284216	-0.0170053	0.0650098	0.0650098
ENSG00000241057	AC004951.3	0.161348	0.493534	0.330436	0.235933	4.04938	0.0735055	0.0234561	0.0322081	0.016295	0.0322081
ENSG00000270878	GCATP1	0.636449	0.889885	0.330251	0.698693	1.5342	0.165091	0.339269	-0.146165	0.148903	0.148903
ENSG00000283236	AC074141.1	0.140615	0.458532	0.330195	0.224088	3.61559	0.064557	0.0255811	0.0167401	0.0246344	0.0246344
ENSG00000099984	GSTT2	0.127299	0.433765	0.330098	0.216481	5.099	0.0675642	0.0326037	0.0142602	0.0062027	0.0142602
ENSG00000224881	AC068279.1	0.227578	0.588816	0.32987	0.273383	3.17392	0.0747921	0.0370129	0.0207681	0.0377256	0.0377256
ENSG00000004975	DVL2	9.49e-05	0.00195024	0.329765	0.0844833	5.77605	0.0365617	0.00363031	-0.0031603	0.00350713	0.00350713
ENSG00000139144	PIK3C2G	0.678512	0.905329	0.329605	0.795198	3.13314	0.0394968	0.593124	-0.588198	0.0392156	0.0392156
ENSG00000262435	WASH8P	0.00229085	0.0266485	0.329523	0.108052	5.16119	0.0370172	0.00580183	-0.00456869	0.00587334	0.00587334
ENSG00000226210	WASH8P	0.00229085	0.0266485	0.329523	0.108052	5.16119	0.0370172	0.00580183	-0.00456869	0.00587334	0.00587334
ENSG00000130479	MAP1S	0.0228954	0.1474	0.329448	0.144801	4.64676	0.050157	0.00849857	0.0124688	0.00934427	0.0124688
ENSG00000175395	ZNF25	0.0157728	0.113225	0.329312	0.13641	5.74328	0.0485538	0.0077552	0.0108525	0.00359995	0.0108525
ENSG00000165029	ABCA1	0.233603	0.59605	0.329283	0.276446	2.60394	0.0369195	0.0129282	-0.0117626	0.0634942	0.0634942
ENSG00000273088	AL713999.2	0.875133	0.973649	0.329069	2.09408	0.778422	2.95955	0.572279	3.8129	0.253455	3.8129
ENSG00000115507	OTX1	0.157033	0.486202	0.328978	0.232473	3.52217	0.0433729	0.0270733	-0.0161272	0.0269705	0.0269705
ENSG00000159399	HK2	1.84e-15	4.19e-13	0.328743	0.041343	7.5434	0.0370821	0.000503	0.00108429	0.00120624	0.00120624
ENSG00000165914	TTC7B	0.0738325	0.313965	0.328613	0.183824	5.41234	0.058523	0.00858239	0.0252089	0.00473218	0.0252089
ENSG00000267352	SH3GL1P3	0.196448	0.548419	0.328612	0.254395	3.85153	0.0791398	0.0232103	0.0415066	0.019631	0.0415066
ENSG00000138606	SHF	0.266193	0.634066	0.328566	0.295507	3.072	0.0391408	0.0457782	-0.0410447	0.0415461	0.0415461
ENSG00000112493	TAPBP	0.028012	0.168558	0.32845	0.149491	4.86945	0.0508581	0.0137597	0.00858791	0.00761833	0.00858791
ENSG00000222019	URAHP	0.15193	0.47793	0.328163	0.229044	3.74965	0.0707533	0.0308193	0.0214652	0.021642	0.021642
ENSG00000196544	BORCS6	0.00357632	0.0376311	0.328126	0.11263	5.20636	0.0406574	0.00703888	0.000113859	0.00564675	0.00564675
ENSG00000073711	PPP2R3A	0.00936658	0.0772974	0.328124	0.12628	5.2533	0.0371219	0.0105249	-0.00867457	0.00542178	0.00542178
ENSG00000047230	CTPS2	1.36e-09	1.1e-07	0.328025	0.0541309	7.42184	0.0359121	0.00166682	-0.00159882	0.00126334	0.00126334
ENSG00000160654	CD3G	0.430494	0.781092	0.327887	0.415917	2.09698	0.0690515	0.076241	-0.0264187	0.096746	0.096746
ENSG00000237353	PATE4	0.522498	0.838028	0.327626	0.512317	1.50596	0.130848	0.110441	0.0321617	0.152028	0.152028
ENSG00000108001	EBF3	0.396196	0.755811	0.327576	0.386095	3.46739	0.0866116	0.120627	-0.0443628	0.028442	0.028442
ENSG00000132613	MTSS2	9.96e-07	3.94e-05	0.327521	0.0669437	7.07712	0.0366206	0.00300404	-0.00170811	0.00147742	0.00147742
ENSG00000011478	QPCTL	0.00384138	0.0397856	0.327399	0.113252	5.37204	0.0367972	0.00792888	-0.00632814	0.00489703	0.00489703
ENSG00000251192	ZNF674	0.1581	0.487934	0.327306	0.231887	3.48292	0.0359174	0.0257544	-0.0254429	0.028017	0.028017
ENSG00000228696	ARL17B	0.679598	0.906203	0.327228	0.792297	2.76406	0.454182	0.0883618	0.539372	0.0551419	0.539372
ENSG00000285125	AL136295.13	0.815909	0.954819	0.32711	1.40505	2.25771	0.257998	1.88919	-1.55569	0.0849671	0.0849671
ENSG00000259522	AL136295.4	0.815909	0.954819	0.32711	1.40505	2.25771	0.257998	1.88919	-1.55569	0.0849671	0.0849671
ENSG00000146574	CCZ1B	0.0228185	0.14696	0.326868	0.143586	5.59946	0.038272	0.0165712	-0.0125846	0.00404573	0.00404573
ENSG00000182700	IGIP	0.00721402	0.0636228	0.326783	0.121625	4.93562	0.0361139	0.00761774	-0.0068404	0.00717498	0.00717498
ENSG00000186481	ANKRD20A5P	0.354878	0.72051	0.326689	0.353113	2.57983	0.0421079	0.059858	-0.0500591	0.0648311	0.0648311
[truncated: 15,287 more rows]
