# Supplementary material for: VIVA1: a more invasive subclone of MDA-MB-134VI invasive lobular carcinoma cells with increased metastatic potential in xenograft models
Source: Br J Cancer. 2022 Mar 22;127(1):56–68. doi: 10.1038/s41416-022-01778-7 (PMC9276762; doi:10.1038/s41416-022-01778-7)
Supplement: Supplementary file 3 — Supplemental File S2 [file 41416_2022_1778_MOESM3_ESM.xlsx]

## Sheet: CancerSEA analysis
	pval	padj	Significant
Angiogenesis	0.000209112	0.000731893	TRUE
Apoptosis	0.406375	0.568924	FALSE
Cell_Cycle	1	1	FALSE
Differentiation	0.397465	0.568924	FALSE
DNA_damage	0.631188	0.736544	FALSE
DNA_repair	0.982126	1	FALSE
EMT	1.39e-16	1.94e-15	TRUE
Hypoxia	0.00727136	0.0145427	TRUE
Inflammation	0.0987995	0.172899	FALSE
Invasion	8.82e-14	6.17e-13	TRUE
Metastasis	1.85e-13	8.64e-13	TRUE
Proliferation	0.631323	0.736544	FALSE
Quiescence	0.00473227	0.011042	TRUE
Stemness	0.00331404	0.0092793	TRUE

## Sheet: KEGG Pathway analysis
	Category	Term	Count	%	PValue	Genes	List Total	Pop Hits	Pop Total	Fold Enrichment	Bonferroni	Benjamini	FDR
	KEGG_PATHWAY	hsa04020:Calcium signaling pathway	16	2.54372	0.000206545	RYR1, CAMK2D, OXTR, NOS3, ATP2A3, ATP2B3, ATP2B2, ADRB1, CACNA1C, ADCY1, GRPR, GRIN1, CACNA1I, ADORA2B, P2RX2, PLCB2	201	179	6879	3.05912	0.0469901	0.0347287	0.0345797
	KEGG_PATHWAY	hsa04024:cAMP signaling pathway	15	2.38474	0.00180324	HCN4, CAMK2D, OXTR, GIPR, ATP2B3, PIK3R3, ATP2B2, ADRB1, CACNA1C, ADCY1, SSTR2, GNAI1, GRIN1, SOX9, DRD2	201	198	6879	2.59272	0.343304	0.105039	0.104588
	KEGG_PATHWAY	hsa04080:Neuroactive ligand-receptor interaction	15	2.38474	0.0305222	CHRNB2, OPRD1, OXTR, GIPR, LPAR1, ADRB1, SSTR2, GRPR, ADRA2B, GRIN1, GRM4, ADORA2B, P2RX2, S1PR5, DRD2	201	277	6879	1.85328	0.99927	0.547052	0.544704
	KEGG_PATHWAY	hsa04724:Glutamatergic synapse	12	1.90779	0.000447151	GRM4, GNG4, DLG4, JMJD7-PLA2G4B, SLC17A7, DLGAP1, CACNA1C, ADCY1, SLC1A6, PLCB2, GNAI1, GRIN1	201	114	6879	3.60251	0.0989635	0.0347287	0.0345797
	KEGG_PATHWAY	hsa04144:Endocytosis	12	1.90779	0.0920378	DAB2, RAB31, SMAD3, HSPA1L, CLTCL1, ASAP3, HLA-B, HLA-C, CXCR4, FOLR1, LDLR, DNM1	201	241	6879	1.70409	1	0.909199	0.905297
	KEGG_PATHWAY	hsa04713:Circadian entrainment	11	1.74881	0.000404908	RYR1, CACNA1I, CAMK2D, KCNJ6, RASD1, GNG4, CACNA1C, ADCY1, PLCB2, GNAI1, GRIN1	201	95	6879	3.96277	0.0900472	0.0347287	0.0345797
	KEGG_PATHWAY	hsa04921:Oxytocin signaling pathway	11	1.74881	0.0118142	RYR1, CAMK2D, KCNJ6, OXTR, NOS3, JMJD7-PLA2G4B, CACNA1C, ADCY1, PLCB2, GNAI1, CAMKK1	201	150	6879	2.50975	0.937282	0.38011	0.378478
	KEGG_PATHWAY	hsa04022:cGMP-PKG signaling pathway	11	1.74881	0.0165408	OPRD1, NOS3, ATP2A3, ATP2B3, ADRB1, ATP2B2, CACNA1C, ADCY1, PLCB2, ADRA2B, GNAI1	201	158	6879	2.38268	0.979478	0.38011	0.378478
	KEGG_PATHWAY	hsa04015:Rap1 signaling pathway	11	1.74881	0.0855019	PRKD3, CDH1, ADORA2B, LPAR1, PIK3R3, ADCY1, DRD2, PLCB2, GNAI1, PGF, GRIN1	201	210	6879	1.79268	1	0.909199	0.905297
	KEGG_PATHWAY	hsa04725:Cholinergic synapse	9	1.43084	0.0152151	CHRNB2, CAMK2D, KCNJ6, GNG4, PIK3R3, CACNA1C, ADCY1, PLCB2, GNAI1	201	111	6879	2.77491	0.971911	0.38011	0.378478
	KEGG_PATHWAY	hsa04726:Serotonergic synapse	9	1.43084	0.0152151	KCNJ6, CYP4X1, MAOB, GNG4, JMJD7-PLA2G4B, ALOX15, CACNA1C, PLCB2, GNAI1	201	111	6879	2.77491	0.971911	0.38011	0.378478
	KEGG_PATHWAY	hsa04261:Adrenergic signaling in cardiomyocytes	9	1.43084	0.0474522	CAMK2D, ATP2B3, ADRB1, ATP2B2, CACNA1C, ADCY1, PLCB2, GNAI1, SCN1B	201	138	6879	2.23199	0.999988	0.737092	0.733928
	KEGG_PATHWAY	hsa04925:Aldosterone synthesis and secretion	8	1.27186	0.00893086	CACNA1I, CAMK2D, PRKD3, CACNA1C, ADCY1, PLCB2, LDLR, KCNK3	201	81	6879	3.38014	0.876342	0.38011	0.378478
	KEGG_PATHWAY	hsa04540:Gap junction	8	1.27186	0.0137651	TUBB2B, GJA1, LPAR1, ADRB1, ADCY1, DRD2, PLCB2, GNAI1	201	88	6879	3.11126	0.960425	0.38011	0.378478
	KEGG_PATHWAY	hsa04915:Estrogen signaling pathway	8	1.27186	0.0247667	KCNJ6, HSPA1L, NOS3, PIK3R3, ADCY1, PLCB2, GNAI1, HBEGF	201	99	6879	2.76557	0.997101	0.480887	0.478823
	KEGG_PATHWAY	hsa04360:Axon guidance	8	1.27186	0.0762724	SEMA6C, SEMA7A, SEMA3C, PAK6, CXCR4, UNC5D, PAK3, GNAI1	201	127	6879	2.15583	1	0.909199	0.905297
	KEGG_PATHWAY	hsa04728:Dopaminergic synapse	8	1.27186	0.0788005	CAMK2D, KCNJ6, MAOB, GNG4, CACNA1C, DRD2, PLCB2, GNAI1	201	128	6879	2.13899	1	0.909199	0.905297
	KEGG_PATHWAY	hsa04723:Retrograde endocannabinoid signaling	7	1.11288	0.0732355	KCNJ6, GNG4, SLC17A7, CACNA1C, ADCY1, PLCB2, GNAI1	201	101	6879	2.37195	1	0.909199	0.905297
	KEGG_PATHWAY	hsa05142:Chagas disease (American trypanosomiasis)	7	1.11288	0.0817862	ACE, SMAD3, IFNGR2, PIK3R3, ADCY1, PLCB2, GNAI1	201	104	6879	2.30353	1	0.909199	0.905297
	KEGG_PATHWAY	hsa03320:PPAR signaling pathway	6	0.953895	0.0446527	ACOX2, SCD, ACSL3, CPT1C, PLTP, SLC27A2	201	67	6879	3.06483	0.999976	0.737092	0.733928
	KEGG_PATHWAY	hsa04350:TGF-beta signaling pathway	6	0.953895	0.0970073	LEFTY1, SMAD3, BMP8B, SMAD6, BMP7, INHBE	201	84	6879	2.44456	1	0.909199	0.905297
	KEGG_PATHWAY	hsa00350:Tyrosine metabolism	5	0.794913	0.0179451	PNMT, IL4I1, MAOB, HGD, DBH	201	35	6879	4.88913	0.985289	0.38011	0.378478
	KEGG_PATHWAY	hsa05030:Cocaine addiction	5	0.794913	0.0531906	MAOB, DLG4, DRD2, GNAI1, GRIN1	201	49	6879	3.49223	0.999997	0.774588	0.771263

## Sheet: GO TERM Analysis
Sublist	Category	Term	RT	Genes	Count	%	P-Value	Benjamini
	GOTERM_BP_DIRECT	positive regulation of transcription, DNA-templated	RT		24	3.8	0.048	1
	GOTERM_BP_DIRECT	regulation of transcription from RNA polymerase II promoter	RT		22	3.5	0.033	1
	GOTERM_BP_DIRECT	inflammatory response	RT		18	2.9	0.081	1
	GOTERM_BP_DIRECT	spermatogenesis	RT		18	2.9	0.089	1
	GOTERM_BP_DIRECT	chemical synaptic transmission	RT		17	2.7	0.0033	0.88
	GOTERM_BP_DIRECT	ion transmembrane transport	RT		14	2.2	0.014	1
	GOTERM_BP_DIRECT	positive regulation of gene expression	RT		14	2.2	0.064	1
	GOTERM_BP_DIRECT	cell surface receptor signaling pathway	RT		14	2.2	0.082	1
	GOTERM_BP_DIRECT	receptor-mediated endocytosis	RT		13	2.1	0.013	1
	GOTERM_BP_DIRECT	regulation of apoptotic process	RT		13	2.1	0.033	1
	GOTERM_BP_DIRECT	cytoskeleton organization	RT		12	1.9	0.011	1
	GOTERM_BP_DIRECT	response to hypoxia	RT		12	1.9	0.018	1
	GOTERM_BP_DIRECT	neuron migration	RT		10	1.6	0.0052	1
	GOTERM_BP_DIRECT	axon guidance	RT		10	1.6	0.058	1
	GOTERM_BP_DIRECT	protein homooligomerization	RT		10	1.6	0.098	1
	GOTERM_BP_DIRECT	embryonic cranial skeleton morphogenesis	RT		9	1.4	3.3e-06	0.0079
	GOTERM_BP_DIRECT	cellular response to retinoic acid	RT		9	1.4	0.0014	0.83
	GOTERM_BP_DIRECT	wound healing	RT		9	1.4	0.0032	0.88
	GOTERM_BP_DIRECT	epidermis development	RT		9	1.4	0.0047	1
	GOTERM_BP_DIRECT	sensory perception of sound	RT		9	1.4	0.054	1
	GOTERM_BP_DIRECT	positive regulation of cytosolic calcium ion concentration	RT		9	1.4	0.056	1
	GOTERM_BP_DIRECT	social behavior	RT		8	1.3	0.00063	0.57
	GOTERM_BP_DIRECT	synapse assembly	RT		8	1.3	0.0026	0.88
	GOTERM_BP_DIRECT	SMAD protein signal transduction	RT		8	1.3	0.0029	0.88
	GOTERM_BP_DIRECT	ossification	RT		8	1.3	0.012	1
	GOTERM_BP_DIRECT	locomotory behavior	RT		8	1.3	0.015	1
	GOTERM_BP_DIRECT	activation of MAPK activity	RT		8	1.3	0.048	1
	GOTERM_BP_DIRECT	response to peptide hormone	RT		7	1.1	0.0022	0.88
	GOTERM_BP_DIRECT	inner ear morphogenesis	RT		7	1.1	0.0051	1
	GOTERM_BP_DIRECT	interferon-gamma-mediated signaling pathway	RT		7	1.1	0.022	1
	GOTERM_BP_DIRECT	extracellular matrix disassembly	RT		7	1.1	0.03	1
	GOTERM_BP_DIRECT	positive regulation of MAPK cascade	RT		7	1.1	0.039	1
	GOTERM_BP_DIRECT	cellular response to hypoxia	RT		7	1.1	0.076	1
	GOTERM_BP_DIRECT	integrin-mediated signaling pathway	RT		7	1.1	0.086	1
	GOTERM_BP_DIRECT	negative regulation of neuron projection development	RT		6	1	0.011	1
	GOTERM_BP_DIRECT	adenylate cyclase-inhibiting G-protein coupled receptor signaling pathway	RT		6	1	0.014	1
	GOTERM_BP_DIRECT	steroid hormone mediated signaling pathway	RT		6	1	0.031	1
	GOTERM_BP_DIRECT	retina development in camera-type eye	RT		6	1	0.033	1
	GOTERM_BP_DIRECT	protein localization to plasma membrane	RT		6	1	0.045	1
	GOTERM_BP_DIRECT	circadian rhythm	RT		6	1	0.082	1
	GOTERM_BP_DIRECT	positive regulation of neuron differentiation	RT		6	1	0.093	1
	GOTERM_BP_DIRECT	response to biotic stimulus	RT		5	0.8	0.0007	0.57
	GOTERM_BP_DIRECT	cochlea development	RT		5	0.8	0.0058	1
	GOTERM_BP_DIRECT	long-term memory	RT		5	0.8	0.01	1
	GOTERM_BP_DIRECT	insulin secretion	RT		5	0.8	0.015	1
	GOTERM_BP_DIRECT	blood vessel remodeling	RT		5	0.8	0.016	1
	GOTERM_BP_DIRECT	regulation of heart rate by cardiac conduction	RT		5	0.8	0.022	1
	GOTERM_BP_DIRECT	cognition	RT		5	0.8	0.031	1
	GOTERM_BP_DIRECT	neural crest cell migration	RT		5	0.8	0.049	1
	GOTERM_BP_DIRECT	phagocytosis	RT		5	0.8	0.06	1
	GOTERM_BP_DIRECT	positive regulation of pathway-restricted SMAD protein phosphorylation	RT		5	0.8	0.06	1
	GOTERM_BP_DIRECT	neurotransmitter secretion	RT		5	0.8	0.072	1
	GOTERM_BP_DIRECT	adult locomotory behavior	RT		5	0.8	0.076	1
	GOTERM_BP_DIRECT	odontogenesis of dentin-containing tooth	RT		5	0.8	0.089	1
	GOTERM_BP_DIRECT	antigen processing and presentation	RT		5	0.8	0.089	1
	GOTERM_BP_DIRECT	cerebral cortex development	RT		5	0.8	0.094	1
	GOTERM_BP_DIRECT	learning	RT		5	0.8	0.099	1
	GOTERM_BP_DIRECT	defense response to protozoan	RT		4	0.6	0.02	1
	GOTERM_BP_DIRECT	synaptic vesicle exocytosis	RT		4	0.6	0.029	1
	GOTERM_BP_DIRECT	arachidonic acid secretion	RT		4	0.6	0.037	1
	GOTERM_BP_DIRECT	associative learning	RT		4	0.6	0.037	1
	GOTERM_BP_DIRECT	glutamate secretion	RT		4	0.6	0.054	1
	GOTERM_BP_DIRECT	negative regulation of Notch signaling pathway	RT		4	0.6	0.059	1
	GOTERM_BP_DIRECT	positive regulation of phagocytosis	RT		4	0.6	0.059	1
	GOTERM_BP_DIRECT	iron ion homeostasis	RT		4	0.6	0.064	1
	GOTERM_BP_DIRECT	response to amphetamine	RT		4	0.6	0.069	1
	GOTERM_BP_DIRECT	response to cocaine	RT		4	0.6	0.075	1
	GOTERM_BP_DIRECT	endosome organization	RT		4	0.6	0.075	1
	GOTERM_BP_DIRECT	synapse organization	RT		4	0.6	0.081	1
	GOTERM_BP_DIRECT	semaphorin-plexin signaling pathway	RT		4	0.6	0.081	1
	GOTERM_BP_DIRECT	negative chemotaxis	RT		4	0.6	0.086	1
	GOTERM_BP_DIRECT	protein localization to juxtaparanode region of axon	RT		3	0.5	0.0055	1
	GOTERM_BP_DIRECT	peristalsis	RT		3	0.5	0.018	1
	GOTERM_BP_DIRECT	copper ion import	RT		3	0.5	0.018	1
	GOTERM_BP_DIRECT	retinal cone cell development	RT		3	0.5	0.024	1
	GOTERM_BP_DIRECT	prostate gland development	RT		3	0.5	0.024	1
	GOTERM_BP_DIRECT	head development	RT		3	0.5	0.036	1
	GOTERM_BP_DIRECT	macrophage activation	RT		3	0.5	0.036	1
	GOTERM_BP_DIRECT	negative regulation of cytosolic calcium ion concentration	RT		3	0.5	0.036	1
	GOTERM_BP_DIRECT	L-phenylalanine catabolic process	RT		3	0.5	0.043	1
	GOTERM_BP_DIRECT	phosphatidylinositol metabolic process	RT		3	0.5	0.043	1
	GOTERM_BP_DIRECT	negative regulation of cellular senescence	RT		3	0.5	0.043	1
	GOTERM_BP_DIRECT	positive regulation of guanylate cyclase activity	RT		3	0.5	0.043	1
	GOTERM_BP_DIRECT	cellular response to thyroid hormone stimulus	RT		3	0.5	0.051	1
	GOTERM_BP_DIRECT	maternal behavior	RT		3	0.5	0.059	1
	GOTERM_BP_DIRECT	membrane depolarization during cardiac muscle cell action potential	RT		3	0.5	0.059	1
	GOTERM_BP_DIRECT	L-glutamate transmembrane transport	RT		3	0.5	0.059	1
	GOTERM_BP_DIRECT	peptide metabolic process	RT		3	0.5	0.059	1
	GOTERM_BP_DIRECT	regulation of dopamine secretion	RT		3	0.5	0.059	1
	GOTERM_BP_DIRECT	nitric oxide biosynthetic process	RT		3	0.5	0.059	1
	GOTERM_BP_DIRECT	positive regulation of wound healing	RT		3	0.5	0.068	1
	GOTERM_BP_DIRECT	vocalization behavior	RT		3	0.5	0.068	1
	GOTERM_BP_DIRECT	glial cell differentiation	RT		3	0.5	0.068	1
	GOTERM_BP_DIRECT	response to copper ion	RT		3	0.5	0.077	1
	GOTERM_BP_DIRECT	positive regulation of calcium ion-dependent exocytosis	RT		3	0.5	0.086	1
	GOTERM_BP_DIRECT	blood vessel morphogenesis	RT		3	0.5	0.095	1
	GOTERM_BP_DIRECT	osteoblast development	RT		3	0.5	0.095	1
	GOTERM_BP_DIRECT	regulation of anion transmembrane transport	RT		3	0.5	0.095	1
	GOTERM_BP_DIRECT	cellular response to organic substance	RT		3	0.5	0.095	1
	GOTERM_BP_DIRECT	vagus nerve morphogenesis	RT		2	0.3	0.061	1
	GOTERM_BP_DIRECT	thymus epithelium morphogenesis	RT		2	0.3	0.061	1
	GOTERM_BP_DIRECT	calcium-mediated signaling using extracellular calcium source	RT		2	0.3	0.061	1
	GOTERM_BP_DIRECT	response to interleukin-9	RT		2	0.3	0.061	1
	GOTERM_BP_DIRECT	myelin maintenance	RT		2	0.3	0.061	1
	GOTERM_BP_DIRECT	embryonic camera-type eye formation	RT		2	0.3	0.061	1
	GOTERM_BP_DIRECT	mesenchymal cell differentiation involved in kidney development	RT		2	0.3	0.09	1
	GOTERM_BP_DIRECT	negative regulation of myeloid dendritic cell activation	RT		2	0.3	0.09	1
	GOTERM_BP_DIRECT	condensed mesenchymal cell proliferation	RT		2	0.3	0.09	1
	GOTERM_BP_DIRECT	antigen processing and presentation of endogenous peptide antigen via MHC class I via ER pathway, TAP-independent	RT		2	0.3	0.09	1
	GOTERM_BP_DIRECT	fear response	RT		2	0.3	0.09	1
	GOTERM_BP_DIRECT	response to interleukin-2	RT		2	0.3	0.09	1
from your list are not in the output.
